# Supplementary material for: (1R,2R,3R,4R,5S)-2,3-Bis[(2S′)-2-acet­oxy-2-phenyl­acet­oxy]-4-azido-1-[(2,4-dinitro­phen­yl)hydrazono­meth­yl]bicyclo­[3.1.0]hexa­ne
Source: Acta Crystallogr Sect E Struct Rep Online. 2008 Jan 16;64(Pt 2):o459–60. doi: 10.1107/S1600536808000718 (PMC2960152; doi:10.1107/S1600536808000718)
Supplement: Supplementary file 1 [file e-64-0o459-sup1.cif]

##############################################################################
###                                                                        ###
###        Electronic paper (Acta Crystallographica Section E)             ###
###                                                                        ###
##############################################################################
#                                                                            #
# This CIF contains the data in a paper accepted for publication in Acta     #
# Crystallographica Section E. It conforms to the requirements of Notes      #
# for Authors for Section E, and has been peer reviewed under the auspices   #
# of the IUCr Commission on Journals.                                        #
#                                                                            #
# Full details of the Crystallographic Information File format               #
# are given in the paper "The Crystallographic Information File (CIF):       #
# a New Standard Archive File for Crystallography" by S. R. Hall, F. H.      #
# Allen and I. D. Brown [Acta Cryst. (1991), A47, 655-685].                  #
#                                                                            #
# The current version of the core CIF dictionary is obtainable from          #
# ftp://ftp.iucr.org/pub/cif_core.dic. The current version number is 2.1.    #
#                                                                            #
# Software is freely available for graphical display of the structure(s) in  #
# this CIF.  For information consult the CIF home page http://www.iucr.org/  #
# cif/home.html                                                              #
#                                                                            #
##############################################################################
                                             
data_global
_journal_data_validation_number     ?
_journal_date_recd_electronic     2007-12-18
_journal_date_accepted     2008-01-08
_journal_name_full     'Acta Crystallographica, Section E'
_journal_year     2008
_journal_volume     64
_journal_issue      2
_journal_page_first     o459
_journal_page_last     o460
_journal_paper_category     QO
_journal_coeditor_code     BQ2060
_publ_contact_author_name     'Dr. Robert McDonald'
_publ_contact_author_address
; X-ray Crystallography Laboratory
Department of Chemistry
University of Alberta
Edmonton, AB T6G 2G2
Canada
;
_publ_contact_author_email     bob.mcdonald@ualberta.ca
_publ_contact_author_fax     '1(780)4928231'
_publ_contact_author_phone     '1(780)4922485'
_publ_section_title
;\
(1R,2R,3R,4R,5S)-2,3-Bis[(2<i>S</i>')-2-acetoxy-2-phenylacetoxy]-4-azido-1-\
[(2,4-dinitrophenyl)hydrazonomethyl]bicyclo[3.1.0]hexane
;
loop_
    _publ_author_name
    _publ_author_address
    'Li, Jing'
; Alberta Ingenuity Centre for Carbohydrate Science
 Department of Chemistry
  University of Alberta
  Edmonton, Alberta
  Canada T6G 2G2
;
    'Lowary, Todd L.'
; Alberta Ingenuity Centre for Carbohydrate Science
 Department of Chemistry
  University of Alberta
  Edmonton, Alberta
  Canada T6G 2G2
;
    'McDonald, Robert'
; X-ray Crystallography Laboratory
 Department of Chemistry
  University of Alberta
  Edmonton, Alberta
  Canada T6G 2G2
;
data_III
_chemical_name_systematic
;
(1R,2R,3R,4R,5S)-2,3-Bis[(2S')-2-acetoxy-2-phenylacetoxy]-4-azido-1-[(2,4-
dinitrophenyl)hydrazonomethyl]bicyclo[3.1.0]hexane
;
_chemical_name_common     ?
_chemical_formula_moiety     'C33 H29 N7 O12'
_chemical_formula_sum     'C33 H29 N7 O12'
_chemical_formula_iupac     'C33 H29 N7 O12'
_chemical_formula_weight     715.63
_chemical_melting_point     333
_symmetry_cell_setting     Monoclinic
_symmetry_space_group_name_H-M     'P 21'
_symmetry_space_group_name_Hall     'P 2yb'
loop_
    _symmetry_equiv_pos_as_xyz
    'x, y, z'
    '-x, y+1/2, -z'
_cell_length_a     6.8522(11)
_cell_length_b     17.747(3)
_cell_length_c     13.729(2)
_cell_angle_alpha     90.00
_cell_angle_beta     99.006(2)
_cell_angle_gamma     90.00
_cell_volume     1648.9(5)
_cell_formula_units_Z     2
_cell_measurement_reflns_used     4802
_cell_measurement_theta_min     2.30
_cell_measurement_theta_max     22.44
_cell_measurement_temperature     193(2)
_exptl_crystal_description     plate
_exptl_crystal_colour     yellow
_exptl_crystal_size_max     0.63
_exptl_crystal_size_mid     0.56
_exptl_crystal_size_min     0.04
_exptl_crystal_density_diffrn     1.441
_exptl_crystal_density_meas     ?
_exptl_crystal_density_method     'not measured'
_exptl_crystal_F_000     744
_exptl_absorpt_coefficient_mu     0.112
_exptl_absorpt_correction_type     multi-scan
_exptl_absorpt_process_details     '(SADABS; Bruker, 2003)'
_exptl_absorpt_correction_T_min     0.7565
_exptl_absorpt_correction_T_max     0.9955
_exptl_special_details
;
;
_diffrn_ambient_temperature     193(2)
_diffrn_radiation_type     MoK\a
_diffrn_radiation_wavelength     0.71073
_diffrn_radiation_source     'fine-focus sealed tube'
_diffrn_radiation_monochromator     graphite
_diffrn_measurement_device_type
                                  'Bruker SMART 1000 CCD area-detector/PLATFORM'
_diffrn_measurement_method     \w
_diffrn_detector_area_resol_mean     8.192
_diffrn_reflns_number     13919
_diffrn_reflns_av_R_equivalents     0.0395
_diffrn_reflns_av_sigmaI/netI     0.0342
_diffrn_reflns_theta_min     1.89
_diffrn_reflns_theta_max     27.55
_diffrn_reflns_theta_full     27.55
_diffrn_measured_fraction_theta_max     0.993
_diffrn_measured_fraction_theta_full     0.993
_diffrn_reflns_limit_h_min     -8
_diffrn_reflns_limit_h_max     8
_diffrn_reflns_limit_k_min     -22
_diffrn_reflns_limit_k_max     22
_diffrn_reflns_limit_l_min     -17
_diffrn_reflns_limit_l_max     17
_diffrn_standards_number     0
_diffrn_standards_interval_time     0
_diffrn_standards_decay_%     0
_refine_special_details
;
 Refinement of F^2^ against ALL reflections.  The weighted R-factor wR and
 goodness of fit S are based on F^2^, conventional R-factors R are based
 on F, with F set to zero for negative F^2^. The threshold expression of
 F^2^ > 2\s(F^2^) is used only for calculating R-factors(gt) etc. and is
 not relevant to the choice of reflections for refinement.  R-factors based
 on F^2^ are statistically about twice as large as those based on F, and R-
 factors based on ALL data will be even larger.
;
_reflns_number_total     3905
_reflns_number_gt     3150
_reflns_threshold_expression     I>2\s(I)
_refine_ls_structure_factor_coef     Fsqd
_refine_ls_matrix_type     full
_refine_ls_R_factor_all     0.0595
_refine_ls_R_factor_gt     0.0432
_refine_ls_wR_factor_gt     0.0958
_refine_ls_wR_factor_ref     0.1041
_refine_ls_goodness_of_fit_ref     1.039
_refine_ls_restrained_S_all     1.039
_refine_ls_number_reflns     3905
_refine_ls_number_parameters     471
_refine_ls_number_restraints     1
_refine_ls_hydrogen_treatment     constr
_refine_ls_weighting_scheme     calc
_refine_ls_weighting_details
         'calc w=1/[\s^2^(Fo^2^)+(0.0581P)^2^+0.2055P] where P=(Fo^2^+2Fc^2^)/3'
_atom_sites_solution_hydrogens     geom
_atom_sites_solution_primary     direct
_atom_sites_solution_secondary     difmap
_refine_ls_shift/su_max     0.000
_refine_ls_shift/su_mean     0.000
_refine_diff_density_max     0.200
_refine_diff_density_min     -0.233
_refine_ls_extinction_method     none
_refine_ls_extinction_coef     ?
_refine_ls_abs_structure_details     'Flack (1983)'
_refine_ls_abs_structure_Flack     -0.1(10)
loop_
    _atom_type_symbol
    _atom_type_description
    _atom_type_scat_dispersion_real
    _atom_type_scat_dispersion_imag
    _atom_type_scat_source
    'C' 'C' 0.0033 0.0016
                         'International Tables Vol C Tables 4.2.6.8 and 6.1.1.4'
    'H' 'H' 0.0000 0.0000
                         'International Tables Vol C Tables 4.2.6.8 and 6.1.1.4'
    'N' 'N' 0.0061 0.0033
                         'International Tables Vol C Tables 4.2.6.8 and 6.1.1.4'
    'O' 'O' 0.0106 0.0060
                         'International Tables Vol C Tables 4.2.6.8 and 6.1.1.4'
_computing_data_collection     'SMART (Bruker, 2001)'
_computing_cell_refinement     'SAINT (Bruker, 2003)'
_computing_data_reduction     'SAINT (Bruker, 2003)'
_computing_structure_solution     'SHELXS97 (Sheldrick, 2008)'
_computing_structure_refinement     'SHELXL97 (Sheldrick, 2008)'
_computing_molecular_graphics     'SHELXTL (Sheldrick, 2008)'
_computing_publication_material     'SHELXTL (Sheldrick, 2008)'
loop_
    _atom_site_type_symbol
    _atom_site_label
    _atom_site_fract_x
    _atom_site_fract_y
    _atom_site_fract_z
    _atom_site_U_iso_or_equiv
    _atom_site_adp_type
    _atom_site_calc_flag
    _atom_site_refinement_flags
    _atom_site_occupancy
    _atom_site_disorder_assembly
    _atom_site_disorder_group
    O O10 0.0216(3) -0.17710(12) 0.26418(16) 0.0430(5) Uani d . 1 . .
    O O11 0.0112(4) -0.21885(13) 0.11642(18) 0.0552(7) Uani d . 1 . .
    O O12 0.1584(4) -0.05771(17) -0.14093(19) 0.0633(7) Uani d . 1 . .
    O O13 0.1090(9) 0.0610(2) -0.1281(3) 0.1188(17) Uani d . 1 . .
    O O20 -0.0140(3) 0.20972(11) 0.40781(13) 0.0325(4) Uani d . 1 . .
    O O21 0.2602(4) 0.20436(16) 0.33755(19) 0.0563(7) Uani d . 1 . .
    O O22 0.1282(3) 0.31877(12) 0.21350(14) 0.0395(5) Uani d . 1 . .
    O O23 0.2147(4) 0.40018(15) 0.33712(19) 0.0561(7) Uani d . 1 . .
    O O30 0.2856(3) 0.23219(11) 0.60946(15) 0.0370(5) Uani d . 1 . .
    O O31 0.1682(3) 0.34574(11) 0.55501(17) 0.0423(5) Uani d . 1 . .
    O O32 0.5724(3) 0.38917(12) 0.57755(17) 0.0437(5) Uani d . 1 . .
    O O33 0.6065(5) 0.29640(16) 0.4718(2) 0.0641(7) Uani d . 1 . .
    N N1 0.2676(5) 0.08960(15) 0.6739(2) 0.0462(7) Uani d . 1 . .
    N N2 0.3933(6) 0.10936(17) 0.7397(3) 0.0646(9) Uani d . 1 . .
    N N3 0.5225(8) 0.1213(3) 0.7995(4) 0.113(2) Uani d . 1 . .
    N N10 -0.0001(4) 0.03342(13) 0.35238(18) 0.0331(5) Uani d . 1 . .
    N N11 0.0016(4) -0.03229(13) 0.29748(18) 0.0326(5) Uani d . 1 . .
    H H11N -0.0152 -0.0764 0.3242 0.039 Uiso calc R 1 . .
    N N12 0.0236(4) -0.16687(14) 0.17555(18) 0.0351(6) Uani d . 1 . .
    N N13 0.1177(5) -0.00261(19) -0.0941(2) 0.0532(8) Uani d . 1 . .
    C C1 -0.0749(4) 0.09361(16) 0.4950(2) 0.0330(6) Uani d . 1 . .
    C C2 0.0664(4) 0.15750(15) 0.4847(2) 0.0310(6) Uani d . 1 . .
    H H2 0.1955 0.1370 0.4711 0.037 Uiso calc R 1 . .
    C C3 0.0947(4) 0.19714(16) 0.5849(2) 0.0329(6) Uani d . 1 . .
    H H3 -0.0124 0.2351 0.5871 0.040 Uiso calc R 1 . .
    C C4 0.0799(5) 0.13409(17) 0.6595(2) 0.0399(7) Uani d . 1 . .
    H H4 0.0440 0.1531 0.7229 0.048 Uiso calc R 1 . .
    C C5 -0.0736(5) 0.08206(17) 0.6058(2) 0.0407(7) Uani d . 1 . .
    H H5 -0.0795 0.0293 0.6307 0.049 Uiso calc R 1 . .
    C C6 -0.2535(5) 0.11335(18) 0.5436(2) 0.0434(8) Uani d . 1 . .
    H H6A -0.2833 0.1674 0.5514 0.052 Uiso calc R 1 . .
    H H6B -0.3710 0.0803 0.5296 0.052 Uiso calc R 1 . .
    C C10 -0.0820(4) 0.02899(16) 0.4284(2) 0.0337(6) Uani d . 1 . .
    H H10 -0.1478 -0.0160 0.4423 0.040 Uiso calc R 1 . .
    C C11 0.0292(4) -0.02746(16) 0.2031(2) 0.0295(6) Uani d . 1 . .
    C C12 0.0412(4) -0.09040(15) 0.1406(2) 0.0297(6) Uani d . 1 . .
    C C13 0.0683(4) -0.08305(17) 0.0436(2) 0.0333(6) Uani d . 1 . .
    H H13 0.0770 -0.1262 0.0036 0.040 Uiso calc R 1 . .
    C C14 0.0826(5) -0.01172(18) 0.0063(2) 0.0376(7) Uani d . 1 . .
    C C15 0.0666(5) 0.05230(19) 0.0633(2) 0.0404(7) Uani d . 1 . .
    H H15 0.0730 0.1011 0.0354 0.048 Uiso calc R 1 . .
    C C16 0.0419(5) 0.04441(17) 0.1591(2) 0.0367(7) Uani d . 1 . .
    H H16 0.0329 0.0883 0.1978 0.044 Uiso calc R 1 . .
    C C20 0.0997(4) 0.22849(16) 0.3412(2) 0.0326(6) Uani d . 1 . .
    C C21 -0.0100(5) 0.28412(16) 0.2676(2) 0.0343(6) Uani d . 1 . .
    H H21 -0.0728 0.3238 0.3042 0.041 Uiso calc R 1 . .
    C C22 0.2309(5) 0.37810(18) 0.2566(2) 0.0410(7) Uani d . 1 . .
    C C23 0.3617(6) 0.4100(2) 0.1896(3) 0.0552(9) Uani d . 1 . .
    H H23A 0.4046 0.4606 0.2119 0.066 Uiso calc R 1 . .
    H H23B 0.2888 0.4127 0.1223 0.066 Uiso calc R 1 . .
    H H23C 0.4776 0.3775 0.1904 0.066 Uiso calc R 1 . .
    C C24 -0.1682(4) 0.24595(16) 0.1939(2) 0.0340(6) Uani d . 1 . .
    C C25 -0.3494(5) 0.22742(18) 0.2210(2) 0.0410(7) Uani d . 1 . .
    H H25 -0.3730 0.2374 0.2861 0.049 Uiso calc R 1 . .
    C C26 -0.4943(5) 0.1948(2) 0.1538(3) 0.0472(8) Uani d . 1 . .
    H H26 -0.6183 0.1830 0.1727 0.057 Uiso calc R 1 . .
    C C27 -0.4619(5) 0.17881(19) 0.0590(3) 0.0445(8) Uani d . 1 . .
    H H27 -0.5626 0.1557 0.0133 0.053 Uiso calc R 1 . .
    C C28 -0.2813(5) 0.19683(18) 0.0312(2) 0.0401(7) Uani d . 1 . .
    H H28 -0.2579 0.1863 -0.0338 0.048 Uiso calc R 1 . .
    C C29 -0.1357(5) 0.23022(17) 0.0986(2) 0.0361(6) Uani d . 1 . .
    H H29 -0.0121 0.2425 0.0795 0.043 Uiso calc R 1 . .
    C C30 0.2988(5) 0.30679(16) 0.5946(2) 0.0336(6) Uani d . 1 . .
    C C31 0.5036(5) 0.33491(17) 0.6404(2) 0.0370(6) Uani d . 1 . .
    H H31 0.5980 0.2916 0.6511 0.044 Uiso calc R 1 . .
    C C32 0.6236(5) 0.3619(2) 0.4925(3) 0.0455(8) Uani d . 1 . .
    C C33 0.7038(6) 0.4211(3) 0.4342(3) 0.0609(10) Uani d . 1 . .
    H H33A 0.8478 0.4161 0.4416 0.073 Uiso calc R 1 . .
    H H33B 0.6699 0.4708 0.4577 0.073 Uiso calc R 1 . .
    H H33C 0.6469 0.4156 0.3645 0.073 Uiso calc R 1 . .
    C C34 0.4884(4) 0.37238(17) 0.7377(2) 0.0346(6) Uani d . 1 . .
    C C35 0.4782(4) 0.45038(18) 0.7455(2) 0.0385(7) Uani d . 1 . .
    H H35 0.4847 0.4813 0.6896 0.046 Uiso calc R 1 . .
    C C36 0.4582(5) 0.48276(19) 0.8356(3) 0.0438(8) Uani d . 1 . .
    H H36 0.4517 0.5360 0.8409 0.053 Uiso calc R 1 . .
    C C37 0.4477(5) 0.4391(2) 0.9167(3) 0.0469(8) Uani d . 1 . .
    H H37 0.4335 0.4620 0.9777 0.056 Uiso calc R 1 . .
    C C38 0.4579(5) 0.3617(2) 0.9095(2) 0.0471(8) Uani d . 1 . .
    H H38 0.4510 0.3312 0.9657 0.056 Uiso calc R 1 . .
    C C39 0.4780(5) 0.3286(2) 0.8205(2) 0.0436(7) Uani d . 1 . .
    H H39 0.4847 0.2753 0.8160 0.052 Uiso calc R 1 . .
loop_
    _atom_site_aniso_label
    _atom_site_aniso_U_11
    _atom_site_aniso_U_22
    _atom_site_aniso_U_33
    _atom_site_aniso_U_12
    _atom_site_aniso_U_13
    _atom_site_aniso_U_23
    O10 0.0628(14) 0.0296(11) 0.0390(12) -0.0005(10) 0.0153(10) 0.0019(9)
    O11 0.0884(19) 0.0289(12) 0.0530(14) -0.0069(12) 0.0262(13) -0.0121(11)
    O12 0.088(2) 0.0608(17) 0.0464(14) -0.0106(15) 0.0278(14) -0.0110(13)
    O13 0.241(6) 0.064(2) 0.067(2) 0.016(3) 0.072(3) 0.0218(18)
    O20 0.0412(11) 0.0278(10) 0.0303(10) -0.0004(8) 0.0112(8) 0.0030(8)
    O21 0.0488(14) 0.0656(16) 0.0589(15) 0.0116(12) 0.0221(11) 0.0270(13)
    O22 0.0535(13) 0.0313(11) 0.0355(11) -0.0096(10) 0.0122(9) 0.0032(9)
    O23 0.0676(16) 0.0490(15) 0.0513(16) -0.0142(13) 0.0082(12) -0.0091(12)
    O30 0.0493(12) 0.0194(9) 0.0408(11) -0.0041(9) 0.0023(9) -0.0014(9)
    O31 0.0510(13) 0.0247(10) 0.0493(13) -0.0023(9) 0.0019(10) 0.0030(9)
    O32 0.0540(13) 0.0324(11) 0.0459(13) -0.0088(10) 0.0114(10) -0.0019(10)
    O33 0.089(2) 0.0449(15) 0.0640(16) 0.0043(14) 0.0289(14) -0.0105(13)
    N1 0.0712(19) 0.0270(13) 0.0392(15) 0.0008(13) 0.0046(14) 0.0003(12)
    N2 0.092(3) 0.0345(17) 0.059(2) 0.0112(17) -0.0134(19) -0.0037(15)
    N3 0.132(4) 0.069(3) 0.111(4) 0.031(3) -0.063(3) -0.034(3)
    N10 0.0405(13) 0.0231(12) 0.0352(13) -0.0021(10) 0.0050(11) -0.0063(10)
    N11 0.0425(14) 0.0209(11) 0.0341(13) -0.0011(10) 0.0053(10) -0.0039(10)
    N12 0.0409(14) 0.0265(12) 0.0394(14) -0.0003(10) 0.0112(11) -0.0030(11)
    N13 0.066(2) 0.0556(19) 0.0403(16) -0.0009(15) 0.0160(14) 0.0046(15)
    C1 0.0434(16) 0.0249(13) 0.0321(15) -0.0051(12) 0.0108(12) -0.0023(12)
    C2 0.0443(16) 0.0216(13) 0.0278(14) 0.0002(12) 0.0077(12) 0.0019(11)
    C3 0.0413(16) 0.0223(13) 0.0362(16) -0.0034(12) 0.0091(12) -0.0012(12)
    C4 0.065(2) 0.0263(15) 0.0296(15) -0.0030(13) 0.0107(14) -0.0010(12)
    C5 0.066(2) 0.0237(14) 0.0350(16) -0.0091(14) 0.0176(15) 0.0009(12)
    C6 0.0493(19) 0.0332(16) 0.053(2) -0.0090(14) 0.0240(15) -0.0072(15)
    C10 0.0404(16) 0.0223(13) 0.0382(16) -0.0037(11) 0.0062(13) -0.0018(12)
    C11 0.0275(13) 0.0261(13) 0.0341(15) 0.0015(11) 0.0021(11) -0.0008(11)
    C12 0.0305(14) 0.0250(13) 0.0331(15) -0.0008(11) 0.0037(11) -0.0004(12)
    C13 0.0330(15) 0.0333(15) 0.0339(15) -0.0007(12) 0.0067(12) -0.0030(13)
    C14 0.0411(16) 0.0391(17) 0.0322(15) 0.0008(13) 0.0048(12) 0.0017(13)
    C15 0.0468(18) 0.0307(15) 0.0448(18) 0.0031(13) 0.0104(14) 0.0058(13)
    C16 0.0435(17) 0.0255(14) 0.0418(17) 0.0018(12) 0.0094(13) -0.0017(13)
    C20 0.0396(16) 0.0276(14) 0.0318(14) -0.0051(12) 0.0096(12) -0.0025(12)
    C21 0.0445(17) 0.0277(14) 0.0326(15) -0.0010(12) 0.0126(12) 0.0012(12)
    C22 0.0500(19) 0.0319(16) 0.0393(18) -0.0047(13) 0.0011(14) 0.0069(14)
    C23 0.062(2) 0.045(2) 0.058(2) -0.0187(18) 0.0048(17) 0.0085(17)
    C24 0.0421(16) 0.0267(14) 0.0338(15) 0.0046(12) 0.0079(12) 0.0058(12)
    C25 0.0489(18) 0.0338(16) 0.0430(17) -0.0012(14) 0.0161(14) -0.0014(14)
    C26 0.0440(18) 0.0454(19) 0.055(2) -0.0042(15) 0.0144(15) 0.0017(16)
    C27 0.0469(18) 0.0374(18) 0.0470(19) -0.0032(14) 0.0008(15) 0.0013(14)
    C28 0.0515(18) 0.0364(16) 0.0330(16) 0.0030(14) 0.0082(13) 0.0015(13)
    C29 0.0407(16) 0.0312(15) 0.0379(16) 0.0055(13) 0.0113(13) 0.0031(13)
    C30 0.0483(17) 0.0229(13) 0.0305(14) -0.0036(12) 0.0088(13) -0.0011(11)
    C31 0.0452(17) 0.0263(14) 0.0390(16) -0.0028(13) 0.0052(13) -0.0023(12)
    C32 0.0401(17) 0.049(2) 0.0479(19) 0.0014(15) 0.0085(14) -0.0049(16)
    C33 0.061(2) 0.069(3) 0.054(2) -0.022(2) 0.0111(18) 0.001(2)
    C34 0.0320(15) 0.0301(15) 0.0396(16) -0.0031(12) -0.0006(12) -0.0059(13)
    C35 0.0363(16) 0.0314(15) 0.0455(17) 0.0014(12) -0.0010(13) -0.0038(14)
    C36 0.0346(16) 0.0370(17) 0.058(2) 0.0014(13) 0.0010(14) -0.0144(16)
    C37 0.0379(17) 0.053(2) 0.049(2) -0.0022(15) 0.0040(14) -0.0137(17)
    C38 0.0462(18) 0.053(2) 0.0410(18) -0.0026(16) 0.0047(14) 0.0025(16)
    C39 0.0464(18) 0.0339(15) 0.0499(19) -0.0046(14) 0.0056(15) 0.0000(15)
_geom_special_details
;
 All esds (except the esd in the dihedral angle between two l.s. planes)
 are estimated using the full covariance matrix.  The cell esds are taken
 into account individually in the estimation of esds in distances, angles
 and torsion angles; correlations between esds in cell parameters are only
 used when they are defined by crystal symmetry.  An approximate (isotropic)
 treatment of cell esds is used for estimating esds involving l.s. planes.
;
loop_
    _geom_bond_atom_site_label_1
    _geom_bond_atom_site_label_2
    _geom_bond_site_symmetry_2
    _geom_bond_distance
    _geom_bond_publ_flag
    O10 N12 . 1.232(3) ?
    O11 N12 . 1.223(3) ?
    O12 N13 . 1.226(4) ?
    O13 N13 . 1.220(5) ?
    O20 C2 . 1.447(3) ?
    O20 C20 . 1.334(3) ?
    O21 C20 . 1.189(4) ?
    O22 C21 . 1.431(3) ?
    O22 C22 . 1.351(4) ?
    O23 C22 . 1.194(4) ?
    O30 C3 . 1.440(3) ?
    O30 C30 . 1.345(3) ?
    O31 C30 . 1.192(4) ?
    O32 C32 . 1.360(4) ?
    O32 C31 . 1.422(4) ?
    O33 C32 . 1.198(4) ?
    N1 N2 . 1.199(4) ?
    N1 C4 . 1.496(4) ?
    N2 N3 . 1.130(5) ?
    N10 N11 . 1.390(3) ?
    N10 C10 . 1.263(4) ?
    N11 C11 . 1.341(4) ?
    N11 H11N . 0.8800 ?
    N12 C12 . 1.451(4) ?
    N13 C14 . 1.446(4) ?
    C1 C2 . 1.512(4) ?
    C1 C5 . 1.534(4) ?
    C1 C6 . 1.523(4) ?
    C1 C10 . 1.462(4) ?
    C2 C3 . 1.530(4) ?
    C2 H2 . 1.0000 ?
    C3 C4 . 1.531(4) ?
    C3 H3 . 1.0000 ?
    C4 C5 . 1.503(5) ?
    C4 H4 . 1.0000 ?
    C5 C6 . 1.492(5) ?
    C5 H5 . 1.0000 ?
    C6 H6A . 0.9900 ?
    C6 H6B . 0.9900 ?
    C10 H10 . 0.9500 ?
    C11 C12 . 1.419(4) ?
    C11 C16 . 1.420(4) ?
    C12 C13 . 1.379(4) ?
    C13 C14 . 1.375(4) ?
    C13 H13 . 0.9500 ?
    C14 C15 . 1.393(5) ?
    C15 C16 . 1.360(4) ?
    C15 H15 . 0.9500 ?
    C16 H16 . 0.9500 ?
    C20 C21 . 1.524(4) ?
    C21 C24 . 1.521(4) ?
    C21 H21 . 1.0000 ?
    C22 C23 . 1.493(5) ?
    C23 H23A . 0.9800 ?
    C23 H23B . 0.9800 ?
    C23 H23C . 0.9800 ?
    C24 C25 . 1.390(4) ?
    C24 C29 . 1.389(4) ?
    C25 C26 . 1.373(5) ?
    C25 H25 . 0.9500 ?
    C26 C27 . 1.383(5) ?
    C26 H26 . 0.9500 ?
    C27 C28 . 1.388(5) ?
    C27 H27 . 0.9500 ?
    C28 C29 . 1.384(4) ?
    C28 H28 . 0.9500 ?
    C29 H29 . 0.9500 ?
    C30 C31 . 1.529(4) ?
    C31 C34 . 1.510(4) ?
    C31 H31 . 1.0000 ?
    C32 C33 . 1.478(5) ?
    C33 H33A . 0.9800 ?
    C33 H33B . 0.9800 ?
    C33 H33C . 0.9800 ?
    C34 C35 . 1.391(4) ?
    C34 C39 . 1.388(5) ?
    C35 C36 . 1.390(5) ?
    C35 H35 . 0.9500 ?
    C36 C37 . 1.367(5) ?
    C36 H36 . 0.9500 ?
    C37 C38 . 1.380(5) ?
    C37 H37 . 0.9500 ?
    C38 C39 . 1.381(5) ?
    C38 H38 . 0.9500 ?
    C39 H39 . 0.9500 ?
loop_
    _geom_angle_atom_site_label_1
    _geom_angle_atom_site_label_2
    _geom_angle_atom_site_label_3
    _geom_angle_site_symmetry_1
    _geom_angle_site_symmetry_3
    _geom_angle
    _geom_angle_publ_flag
    C2 O20 C20 . . 117.6(2) ?
    C21 O22 C22 . . 116.7(2) ?
    C3 O30 C30 . . 118.0(2) ?
    C32 O32 C31 . . 115.8(3) ?
    N2 N1 C4 . . 116.5(3) ?
    N1 N2 N3 . . 172.6(4) ?
    N11 N10 C10 . . 116.0(2) ?
    N10 N11 C11 . . 119.0(2) ?
    N10 N11 H11N . . 120.5 ?
    C11 N11 H11N . . 120.5 ?
    O10 N12 O11 . . 122.3(3) ?
    O10 N12 C12 . . 118.6(2) ?
    O11 N12 C12 . . 119.1(2) ?
    O12 N13 O13 . . 122.7(3) ?
    O12 N13 C14 . . 119.8(3) ?
    O13 N13 C14 . . 117.6(3) ?
    C2 C1 C5 . . 106.8(2) ?
    C2 C1 C6 . . 116.0(2) ?
    C2 C1 C10 . . 119.3(2) ?
    C5 C1 C6 . . 58.4(2) ?
    C5 C1 C10 . . 120.6(3) ?
    C6 C1 C10 . . 120.2(3) ?
    O20 C2 C1 . . 111.8(2) ?
    O20 C2 C3 . . 110.0(2) ?
    O20 C2 H2 . . 110.1 ?
    C1 C2 C3 . . 104.7(2) ?
    C1 C2 H2 . . 110.1 ?
    C3 C2 H2 . . 110.1 ?
    O30 C3 C2 . . 113.1(2) ?
    O30 C3 C4 . . 108.2(2) ?
    O30 C3 H3 . . 110.2 ?
    C2 C3 C4 . . 104.7(2) ?
    C2 C3 H3 . . 110.2 ?
    C4 C3 H3 . . 110.2 ?
    N1 C4 C3 . . 109.1(3) ?
    N1 C4 C5 . . 105.2(3) ?
    N1 C4 H4 . . 112.8 ?
    C3 C4 C5 . . 103.6(2) ?
    C3 C4 H4 . . 112.8 ?
    C5 C4 H4 . . 112.8 ?
    C1 C5 C4 . . 107.4(2) ?
    C1 C5 C6 . . 60.4(2) ?
    C1 C5 H5 . . 118.0 ?
    C4 C5 C6 . . 120.2(3) ?
    C4 C5 H5 . . 118.0 ?
    C6 C5 H5 . . 118.0 ?
    C1 C6 C5 . . 61.1(2) ?
    C1 C6 H6A . . 117.7 ?
    C1 C6 H6B . . 117.7 ?
    C5 C6 H6A . . 117.7 ?
    C5 C6 H6B . . 117.7 ?
    H6A C6 H6B . . 114.8 ?
    N10 C10 C1 . . 119.5(3) ?
    N10 C10 H10 . . 120.3 ?
    C1 C10 H10 . . 120.3 ?
    N11 C11 C12 . . 124.4(2) ?
    N11 C11 C16 . . 119.7(2) ?
    C12 C11 C16 . . 115.9(2) ?
    N12 C12 C11 . . 121.4(2) ?
    N12 C12 C13 . . 116.0(2) ?
    C11 C12 C13 . . 122.6(3) ?
    C12 C13 C14 . . 118.3(3) ?
    C12 C13 H13 . . 120.8 ?
    C14 C13 H13 . . 120.8 ?
    N13 C14 C13 . . 119.4(3) ?
    N13 C14 C15 . . 118.9(3) ?
    C13 C14 C15 . . 121.7(3) ?
    C14 C15 C16 . . 119.4(3) ?
    C14 C15 H15 . . 120.3 ?
    C16 C15 H15 . . 120.3 ?
    C11 C16 C15 . . 121.9(3) ?
    C11 C16 H16 . . 119.0 ?
    C15 C16 H16 . . 119.0 ?
    O20 C20 O21 . . 125.6(3) ?
    O20 C20 C21 . . 109.6(2) ?
    O21 C20 C21 . . 124.7(3) ?
    O22 C21 C20 . . 108.9(2) ?
    O22 C21 C24 . . 107.8(2) ?
    O22 C21 H21 . . 109.3 ?
    C20 C21 C24 . . 112.3(2) ?
    C20 C21 H21 . . 109.3 ?
    C24 C21 H21 . . 109.3 ?
    O22 C22 O23 . . 123.0(3) ?
    O22 C22 C23 . . 110.3(3) ?
    O23 C22 C23 . . 126.8(3) ?
    C22 C23 H23A . . 109.5 ?
    C22 C23 H23B . . 109.5 ?
    C22 C23 H23C . . 109.5 ?
    H23A C23 H23B . . 109.5 ?
    H23A C23 H23C . . 109.5 ?
    H23B C23 H23C . . 109.5 ?
    C21 C24 C25 . . 120.0(3) ?
    C21 C24 C29 . . 120.9(3) ?
    C25 C24 C29 . . 119.1(3) ?
    C24 C25 C26 . . 120.2(3) ?
    C24 C25 H25 . . 119.9 ?
    C26 C25 H25 . . 119.9 ?
    C25 C26 C27 . . 120.8(3) ?
    C25 C26 H26 . . 119.6 ?
    C27 C26 H26 . . 119.6 ?
    C26 C27 C28 . . 119.5(3) ?
    C26 C27 H27 . . 120.2 ?
    C28 C27 H27 . . 120.2 ?
    C27 C28 C29 . . 119.7(3) ?
    C27 C28 H28 . . 120.2 ?
    C29 C28 H28 . . 120.2 ?
    C24 C29 C28 . . 120.7(3) ?
    C24 C29 H29 . . 119.7 ?
    C28 C29 H29 . . 119.7 ?
    O30 C30 O31 . . 125.2(3) ?
    O30 C30 C31 . . 109.8(3) ?
    O31 C30 C31 . . 125.0(3) ?
    O32 C31 C30 . . 110.0(2) ?
    O32 C31 C34 . . 108.3(2) ?
    O32 C31 H31 . . 109.9 ?
    C30 C31 C34 . . 108.8(2) ?
    C30 C31 H31 . . 109.9 ?
    C34 C31 H31 . . 109.9 ?
    O32 C32 O33 . . 121.4(3) ?
    O32 C32 C33 . . 112.3(3) ?
    O33 C32 C33 . . 126.3(3) ?
    C32 C33 H33A . . 109.5 ?
    C32 C33 H33B . . 109.5 ?
    C32 C33 H33C . . 109.5 ?
    H33A C33 H33B . . 109.5 ?
    H33A C33 H33C . . 109.5 ?
    H33B C33 H33C . . 109.5 ?
    C35 C34 C39 . . 119.0(3) ?
    C31 C34 C39 . . 119.8(3) ?
    C31 C34 C35 . . 121.2(3) ?
    C34 C35 C36 . . 119.5(3) ?
    C34 C35 H35 . . 120.2 ?
    C36 C35 H35 . . 120.2 ?
    C35 C36 C37 . . 121.0(3) ?
    C35 C36 H36 . . 119.5 ?
    C37 C36 H36 . . 119.5 ?
    C36 C37 C38 . . 119.8(3) ?
    C36 C37 H37 . . 120.1 ?
    C38 C37 H37 . . 120.1 ?
    C37 C38 C39 . . 120.0(3) ?
    C37 C38 H38 . . 120.0 ?
    C39 C38 H38 . . 120.0 ?
    C34 C39 C38 . . 120.7(3) ?
    C34 C39 H39 . . 119.6 ?
    C38 C39 H39 . . 119.6 ?
loop_
    _geom_torsion_atom_site_label_1
    _geom_torsion_atom_site_label_2
    _geom_torsion_atom_site_label_3
    _geom_torsion_atom_site_label_4
    _geom_torsion_site_symmetry_1
    _geom_torsion_site_symmetry_2
    _geom_torsion_site_symmetry_3
    _geom_torsion_site_symmetry_4
    _geom_torsion
    _geom_torsion_publ_flag
    C20 O20 C2 C1 . . . . -130.2(3) ?
    C20 O20 C2 C3 . . . . 114.0(3) ?
    C2 O20 C20 O21 . . . . 2.3(4) ?
    C2 O20 C20 C21 . . . . -179.5(2) ?
    C22 O22 C21 C24 . . . . 154.8(2) ?
    C22 O22 C21 C20 . . . . -83.2(3) ?
    C21 O22 C22 O23 . . . . 2.3(5) ?
    C21 O22 C22 C23 . . . . -177.5(3) ?
    C30 O30 C3 C2 . . . . 99.5(3) ?
    C30 O30 C3 C4 . . . . -145.1(2) ?
    C3 O30 C30 O31 . . . . -6.5(4) ?
    C3 O30 C30 C31 . . . . 170.8(2) ?
    C32 O32 C31 C34 . . . . 170.2(3) ?
    C32 O32 C31 C30 . . . . -71.1(3) ?
    C31 O32 C32 O33 . . . . 1.7(5) ?
    C31 O32 C32 C33 . . . . -176.8(3) ?
    N2 N1 C4 C3 . . . . 92.0(4) ?
    N2 N1 C4 C5 . . . . -157.4(3) ?
    C10 N10 N11 C11 . . . . 159.9(3) ?
    N11 N10 C10 C1 . . . . 174.7(3) ?
    N10 N11 C11 C12 . . . . 177.6(3) ?
    N10 N11 C11 C16 . . . . -4.5(4) ?
    O10 N12 C12 C11 . . . . -8.6(4) ?
    O10 N12 C12 C13 . . . . 171.9(3) ?
    O11 N12 C12 C11 . . . . 171.4(3) ?
    O11 N12 C12 C13 . . . . -8.1(4) ?
    O12 N13 C14 C13 . . . . -8.9(5) ?
    O12 N13 C14 C15 . . . . 170.3(3) ?
    O13 N13 C14 C13 . . . . 172.5(4) ?
    O13 N13 C14 C15 . . . . -8.3(5) ?
    C5 C1 C2 O20 . . . . -136.4(2) ?
    C5 C1 C2 C3 . . . . -17.4(3) ?
    C6 C1 C2 O20 . . . . -73.9(3) ?
    C6 C1 C2 C3 . . . . 45.1(3) ?
    C10 C1 C2 O20 . . . . 82.4(3) ?
    C10 C1 C2 C3 . . . . -158.5(3) ?
    C2 C1 C5 C4 . . . . -4.8(3) ?
    C2 C1 C5 C6 . . . . 110.6(3) ?
    C6 C1 C5 C4 . . . . -115.4(3) ?
    C10 C1 C5 C4 . . . . 135.7(3) ?
    C10 C1 C5 C6 . . . . -108.9(3) ?
    C2 C1 C6 C5 . . . . -94.4(3) ?
    C10 C1 C6 C5 . . . . 109.5(3) ?
    C2 C1 C10 N10 . . . . -13.5(4) ?
    C5 C1 C10 N10 . . . . -149.2(3) ?
    C6 C1 C10 N10 . . . . 141.9(3) ?
    O20 C2 C3 O30 . . . . -89.3(3) ?
    O20 C2 C3 C4 . . . . 153.2(2) ?
    C1 C2 C3 O30 . . . . 150.5(2) ?
    C1 C2 C3 C4 . . . . 32.9(3) ?
    O30 C3 C4 N1 . . . . -44.9(3) ?
    O30 C3 C4 C5 . . . . -156.5(2) ?
    C2 C3 C4 N1 . . . . 76.0(3) ?
    C2 C3 C4 C5 . . . . -35.7(3) ?
    N1 C4 C5 C1 . . . . -89.7(3) ?
    N1 C4 C5 C6 . . . . -155.1(3) ?
    C3 C4 C5 C1 . . . . 24.9(3) ?
    C3 C4 C5 C6 . . . . -40.5(4) ?
    C4 C5 C6 C1 . . . . 93.9(3) ?
    N11 C11 C12 N12 . . . . 0.1(4) ?
    N11 C11 C12 C13 . . . . 179.5(3) ?
    C16 C11 C12 N12 . . . . -177.9(3) ?
    C16 C11 C12 C13 . . . . 1.5(4) ?
    N11 C11 C16 C15 . . . . -178.9(3) ?
    C12 C11 C16 C15 . . . . -0.8(4) ?
    N12 C12 C13 C14 . . . . 178.9(3) ?
    C11 C12 C13 C14 . . . . -0.5(4) ?
    C12 C13 C14 N13 . . . . 177.9(3) ?
    C12 C13 C14 C15 . . . . -1.2(4) ?
    N13 C14 C15 C16 . . . . -177.3(3) ?
    C13 C14 C15 C16 . . . . 1.9(5) ?
    C14 C15 C16 C11 . . . . -0.8(5) ?
    O20 C20 C21 O22 . . . . 164.8(2) ?
    O20 C20 C21 C24 . . . . -75.8(3) ?
    O21 C20 C21 O22 . . . . -16.9(4) ?
    O21 C20 C21 C24 . . . . 102.4(4) ?
    O22 C21 C24 C25 . . . . -160.9(3) ?
    O22 C21 C24 C29 . . . . 18.1(4) ?
    C20 C21 C24 C25 . . . . 79.1(3) ?
    C20 C21 C24 C29 . . . . -101.9(3) ?
    C21 C24 C25 C26 . . . . 178.3(3) ?
    C29 C24 C25 C26 . . . . -0.7(5) ?
    C24 C25 C26 C27 . . . . 0.9(5) ?
    C25 C26 C27 C28 . . . . -0.7(5) ?
    C26 C27 C28 C29 . . . . 0.3(5) ?
    C27 C28 C29 C24 . . . . 0.0(4) ?
    C25 C24 C29 C28 . . . . 0.2(4) ?
    C21 C24 C29 C28 . . . . -178.7(3) ?
    O30 C30 C31 O32 . . . . 140.2(2) ?
    O30 C30 C31 C34 . . . . -101.3(3) ?
    O31 C30 C31 O32 . . . . -42.4(4) ?
    O31 C30 C31 C34 . . . . 76.0(4) ?
    O32 C31 C34 C35 . . . . 19.9(4) ?
    O32 C31 C34 C39 . . . . -162.3(3) ?
    C30 C31 C34 C35 . . . . -99.6(3) ?
    C30 C31 C34 C39 . . . . 78.2(3) ?
    C31 C34 C35 C36 . . . . 178.0(3) ?
    C39 C34 C35 C36 . . . . 0.2(4) ?
    C31 C34 C39 C38 . . . . -178.0(3) ?
    C35 C34 C39 C38 . . . . -0.1(5) ?
    C34 C35 C36 C37 . . . . -0.3(5) ?
    C35 C36 C37 C38 . . . . 0.3(5) ?
    C36 C37 C38 C39 . . . . -0.2(5) ?
    C37 C38 C39 C34 . . . . 0.1(5) ?
loop_
    _geom_hbond_atom_site_label_D
    _geom_hbond_atom_site_label_H
    _geom_hbond_atom_site_label_A
    _geom_hbond_site_symmetry_A
    _geom_hbond_distance_DH
    _geom_hbond_distance_HA
    _geom_hbond_distance_DA
    _geom_hbond_angle_DHA
    N11 H11N O10 . 0.88 2.00 2.618(3) 126.1
