# Supplementary material for: (1R,2R,3R,4R,5S)-2,3-Bis[(2S′)-2-acet­oxy-2-phenyl­acet­oxy]-4-azido-1-[(2,4-dinitro­phen­yl)hydrazono­meth­yl]bicyclo­[3.1.0]hexa­ne
Source: Acta Crystallogr Sect E Struct Rep Online. 2008 Jan 16;64(Pt 2):o459–60. doi: 10.1107/S1600536808000718 (PMC2960152; doi:10.1107/S1600536808000718)
Supplement: Supplementary file 2 [file e-64-0o459-IIIsup2.hkl]

# 
# h,k,l, Fc-squared, Fo-squared, sigma(Fo-squared) and status flag 
# 
data_III
_shelx_title ' tll0701 in P2(1)' 
_shelx_refln_list_code          4 
_shelx_F_calc_maximum      207.52 
_exptl_crystal_F_000       744.00 
_reflns_d_resolution_high  0.7683 
 
loop_ 
 _symmetry_equiv_pos_as_xyz 
 'x, y, z' 
 '-x, y+1/2, -z' 
 
_cell_length_a     6.8522 
_cell_length_b    17.7474 
_cell_length_c    13.7286 
_cell_angle_alpha  90.000 
_cell_angle_beta   99.006 
_cell_angle_gamma  90.000 
 
_shelx_F_squared_multiplier     1.000 
 
loop_ 
 _refln_index_h 
 _refln_index_k 
 _refln_index_l 
 _refln_F_squared_calc 
 _refln_F_squared_meas 
 _refln_F_squared_sigma 
 _refln_observed_status 
   1   0   0    10137.40    10461.90    277.59 o 
   2   0   0    19804.80    20451.51    431.50 o 
   3   0   0      270.20      257.59      9.34 o 
   4   0   0     1601.46     1698.42     28.94 o 
   5   0   0      116.34      108.00      5.53 o 
   6   0   0        7.41       11.75     11.21 o 
   7   0   0        0.31       -0.27      5.51 o 
   8   0   0       14.54       26.43      7.07 o 
   1   1   0     1054.92     1049.54     15.35 o 
   2   1   0     1917.84     1928.87     22.41 o 
   3   1   0     1456.24     1470.00     17.95 o 
   4   1   0     1319.45     1372.82     16.77 o 
   5   1   0        5.93        2.58      2.77 o 
   6   1   0      383.08      358.68      7.32 o 
   7   1   0       38.34       34.27      4.41 o 
   8   1   0      131.26      118.45      7.44 o 
   0   2   0     5018.96     5625.32    102.32 o 
   1   2   0     2983.28     3167.44     38.51 o 
   2   2   0     1529.30     1592.85     20.28 o 
   3   2   0      413.54      431.22      6.34 o 
   4   2   0       79.86       70.33      2.33 o 
   5   2   0      299.66      280.15      5.79 o 
   6   2   0      353.42      356.05      8.09 o 
   7   2   0       48.98       45.74      4.06 o 
   8   2   0       42.79       39.43      5.29 o 
   1   3   0     1072.68     1193.50     15.52 o 
   2   3   0     1556.84     1654.09     20.71 o 
   3   3   0      400.42      381.62      5.81 o 
   4   3   0      736.81      780.65     12.69 o 
   5   3   0       99.55       81.54      2.92 o 
   6   3   0       87.39       81.04      4.08 o 
   7   3   0       73.83       72.11      4.51 o 
   8   3   0        4.82       12.03      4.92 o 
   0   4   0      496.38      468.97      9.63 o 
   1   4   0     7951.12     8841.20    125.27 o 
   2   4   0     1039.80     1084.52     13.97 o 
   3   4   0      952.45     1042.21     13.80 o 
   4   4   0       49.65       39.93      2.70 o 
   5   4   0       62.54       57.67      2.66 o 
   6   4   0       92.35       82.04      5.26 o 
   7   4   0      106.22      108.54      5.02 o 
   8   4   0        7.12        1.02      4.92 o 
   1   5   0      703.35      771.96     10.03 o 
   2   5   0     2538.98     2784.60     34.44 o 
   3   5   0      135.48      150.69      3.13 o 
   4   5   0       73.66       73.69      2.53 o 
   5   5   0      193.82      220.36      5.34 o 
   6   5   0       88.25       93.81      6.18 o 
   7   5   0       47.72       42.45      4.41 o 
   8   5   0        9.98        3.61      5.01 o 
   0   6   0      845.15      932.09     18.31 o 
   1   6   0       63.50       68.03      1.84 o 
   2   6   0     2542.85     2816.86     30.74 o 
   3   6   0      294.36      293.30      4.92 o 
   4   6   0       84.76       77.18      2.63 o 
   5   6   0       50.68       46.33      2.97 o 
   6   6   0       76.77       73.75      4.85 o 
   7   6   0       23.37       18.18      3.98 o 
   8   6   0       21.30       22.48      4.94 o 
   1   7   0      467.88      513.05      7.24 o 
   2   7   0      281.62      329.38      4.80 o 
   3   7   0      597.49      654.23      9.38 o 
   4   7   0       68.30       66.34      2.97 o 
   5   7   0       76.59       71.01      4.78 o 
   6   7   0       64.93       61.68      4.75 o 
   7   7   0        3.99        1.34      3.85 o 
   8   7   0        0.26        6.32      4.99 o 
   0   8   0     3405.73     3983.11     65.04 o 
   1   8   0      750.53      783.73     10.61 o 
   2   8   0      378.40      455.92      7.44 o 
   3   8   0      404.91      412.36      6.08 o 
   4   8   0      177.75      165.07      6.37 o 
   5   8   0      145.72      142.07      4.54 o 
   6   8   0       82.30       77.10      4.90 o 
   7   8   0       17.68       16.78      4.19 o 
   8   8   0       44.19       56.10      5.96 o 
   1   9   0       50.19       39.96      1.92 o 
   2   9   0      371.27      402.19      6.91 o 
   3   9   0      272.41      273.32      5.12 o 
   4   9   0       95.29       92.23      3.22 o 
   5   9   0      271.70      287.17      7.38 o 
   6   9   0      175.47      183.52      5.77 o 
   7   9   0       61.25       56.87      6.69 o 
   8   9   0        1.29       -0.98      5.73 o 
   0  10   0     1423.34     1471.80     25.36 o 
   1  10   0      383.69      412.66      6.47 o 
   2  10   0      261.89      269.41      5.32 o 
   3  10   0      229.24      241.97      6.26 o 
   4  10   0       55.25       51.20      3.05 o 
   5  10   0       69.29       57.78      3.24 o 
   6  10   0      116.31      108.50      5.15 o 
   7  10   0        5.42       14.21      4.91 o 
   1  11   0       83.80       87.08      2.75 o 
   2  11   0       30.86       29.80      2.94 o 
   3  11   0      191.44      200.71      6.18 o 
   4  11   0       60.90       56.36      3.53 o 
   5  11   0       37.95       39.24      3.38 o 
   6  11   0        0.57        4.71      4.28 o 
   7  11   0        4.21        0.54      4.17 o 
   0  12   0      413.43      423.21     10.59 o 
   1  12   0      426.83      442.17      7.14 o 
   2  12   0      151.84      148.89      4.06 o 
   3  12   0      236.96      259.65      6.36 o 
   4  12   0      185.63      205.81      6.47 o 
   5  12   0       68.92       78.45      4.29 o 
   6  12   0        3.95        6.40      3.86 o 
   7  12   0       18.20       26.56      4.44 o 
   1  13   0      112.74      106.30      3.61 o 
   2  13   0      429.49      451.15      8.19 o 
   3  13   0      372.77      365.58      8.11 o 
   4  13   0      257.00      253.67      6.70 o 
   5  13   0      298.84      321.68      8.13 o 
   6  13   0       39.13       41.57      4.45 o 
   7  13   0       21.47       18.99      5.10 o 
   0  14   0      176.47      191.95      6.94 o 
   1  14   0      210.21      199.91      5.03 o 
   2  14   0      353.12      359.24      8.92 o 
   3  14   0       17.49       15.66      3.65 o 
   4  14   0      189.54      206.73      6.98 o 
   5  14   0       32.23       34.48      5.86 o 
   6  14   0        8.86       14.86      4.36 o 
   1  15   0       56.10       54.01      3.33 o 
   2  15   0      198.46      198.24      6.51 o 
   3  15   0      212.32      217.38     11.75 o 
   4  15   0      225.87      238.47      9.44 o 
   5  15   0      155.15      156.67      7.85 o 
   6  15   0       31.35       38.01      6.72 o 
   0  16   0      241.68      233.46      8.11 o 
   1  16   0      599.99      616.24     10.79 o 
   2  16   0      225.89      231.64      7.22 o 
   3  16   0      455.86      461.41     11.15 o 
   4  16   0      122.71      120.87      6.67 o 
   5  16   0       82.35       79.44      9.46 o 
   6  16   0        9.48       -2.44      5.16 o 
   1  17   0       18.92       18.67      3.21 o 
   2  17   0       30.69       26.06      4.72 o 
   3  17   0       22.58       12.71      6.45 o 
   4  17   0       17.41       20.02      4.92 o 
   5  17   0       10.17        9.35      4.68 o 
   0  18   0       13.37       17.74      4.86 o 
   1  18   0       96.95       93.88      9.29 o 
   2  18   0       62.19       59.22      4.87 o 
   3  18   0       52.04       36.07      4.72 o 
   4  18   0       17.33       12.22      4.60 o 
   5  18   0       14.58       13.94      5.08 o 
   1  19   0       17.22       18.39      4.38 o 
   2  19   0        1.37       -0.66      4.21 o 
   3  19   0       96.68      103.78      5.95 o 
   4  19   0        3.84       -4.74      4.74 o 
   5  19   0        1.04       -1.10      9.06 o 
   0  20   0      161.07      153.03      9.91 o 
   1  20   0       12.98       17.63      4.94 o 
   2  20   0       99.33       92.23      5.83 o 
   3  20   0       48.48       51.52      5.50 o 
   4  20   0       30.52       29.50      5.57 o 
   1  21   0        0.93       -3.61      4.73 o 
   2  21   0       14.47        6.12      5.62 o 
   3  21   0       47.67       46.86      6.36 o 
   0  22   0       74.18       63.73     10.61 o 
   1  22   0       29.90       17.38      7.15 o 
   2  22   0       23.60       32.09      6.85 o 
  -8   0   1        4.49        4.89      6.69 o 
  -7   0   1       29.37       26.00      6.96 o 
  -6   0   1      731.76      722.49     16.98 o 
  -5   0   1       42.68       39.53      7.83 o 
  -4   0   1      303.95      279.75      7.81 o 
  -3   0   1     1797.79     1845.07     30.75 o 
  -2   0   1     6548.63     6556.22    139.24 o 
  -1   0   1     1038.15      931.20     15.28 o 
   1   0   1      307.35      279.93      5.06 o 
   2   0   1      602.16      590.54     18.45 o 
   3   0   1      653.94      635.95     14.69 o 
   4   0   1      329.13      356.96      7.73 o 
   5   0   1      264.18      254.13      7.67 o 
   6   0   1      187.82      149.52      8.26 o 
   7   0   1       17.32       13.55      9.29 o 
   8   0   1       58.47       45.23      7.87 o 
  -8   1   1       21.61       33.30      7.01 o 
  -7   1   1       10.69       13.25      3.56 o 
  -6   1   1       38.71       29.74      2.89 o 
  -5   1   1       24.33       23.07      3.77 o 
  -4   1   1      198.84      164.89      3.15 o 
  -3   1   1     1119.55     1070.54     13.58 o 
  -2   1   1      106.75      105.85      1.88 o 
  -1   1   1     4109.67     4099.09    122.60 o 
   0   1   1     1237.54     1155.24     18.66 o 
   1   1   1      861.89      824.65     16.14 o 
   2   1   1    43063.54    45602.18    741.62 o 
   3   1   1     1059.12     1070.43     13.12 o 
   4   1   1     4351.53     4625.50     53.46 o 
   5   1   1       54.55       44.04      4.13 o 
   6   1   1      480.70      491.33     15.07 o 
   7   1   1        3.37        5.93      4.04 o 
   8   1   1        2.64        2.99      5.68 o 
  -8   2   1        2.20        0.95      4.84 o 
  -7   2   1       54.61       50.98      4.75 o 
  -6   2   1        8.02        3.21      2.64 o 
  -5   2   1       80.06       74.06      2.73 o 
  -4   2   1      341.46      327.73      5.43 o 
  -3   2   1      577.82      623.13     13.11 o 
  -2   2   1     1508.92     1546.03     24.49 o 
  -1   2   1    12986.44    13824.45    164.19 o 
   0   2   1     3025.02     3224.52     59.66 o 
   1   2   1     1492.97     1503.34     22.20 o 
   2   2   1      501.57      459.11      6.39 o 
   3   2   1       89.93       96.38      2.42 o 
   4   2   1      333.81      336.00      5.66 o 
   5   2   1       75.65       62.11      3.38 o 
   6   2   1      612.87      625.90     12.06 o 
   7   2   1       48.18       39.76      4.48 o 
   8   2   1       62.54       50.44      6.58 o 
  -8   3   1        6.28        9.84      4.94 o 
  -7   3   1       46.05       42.98      4.00 o 
  -6   3   1       89.01       80.53      3.58 o 
  -5   3   1       15.59       17.39      2.05 o 
  -4   3   1      491.85      561.58      8.30 o 
  -3   3   1     1125.78     1158.09     17.21 o 
  -2   3   1     1579.02     1571.13     19.74 o 
  -1   3   1     2135.43     2221.37     25.59 o 
   0   3   1     6640.32     7347.86     88.30 o 
   1   3   1     9108.11     9797.36    120.64 o 
   2   3   1     3120.22     3183.14     45.05 o 
   3   3   1     2729.31     2947.62     36.66 o 
   4   3   1       52.02       48.71      3.11 o 
   5   3   1      320.21      320.62      5.87 o 
   6   3   1      270.77      286.89      7.41 o 
   7   3   1       23.10       19.81      5.82 o 
   8   3   1       33.55       31.84      5.37 o 
  -8   4   1        0.71        1.41      4.49 o 
  -7   4   1       48.12       50.25      4.17 o 
  -6   4   1       39.03       34.30      3.33 o 
  -5   4   1        4.61        3.28      2.23 o 
  -4   4   1      147.73      130.29      3.14 o 
  -3   4   1     1610.96     1720.18     21.89 o 
  -2   4   1      909.62      953.19     12.38 o 
  -1   4   1     1655.98     1674.81     21.03 o 
   0   4   1     3759.20     4205.62     50.88 o 
   1   4   1     4626.93     5066.86     88.98 o 
   2   4   1      359.56      370.49      6.05 o 
   3   4   1      396.94      406.19      7.85 o 
   4   4   1      326.53      325.16      5.56 o 
   5   4   1       15.99       10.83      2.55 o 
   6   4   1       20.55       17.41      3.24 o 
   7   4   1        7.27       10.58      3.85 o 
   8   4   1        4.44       10.51      5.12 o 
  -8   5   1        6.17        3.38      4.62 o 
  -7   5   1       50.67       53.14      5.43 o 
  -6   5   1       29.44       27.73      3.30 o 
  -5   5   1      206.01      211.98      4.59 o 
  -4   5   1      993.92     1018.99     14.19 o 
  -3   5   1      469.02      557.45     10.45 o 
  -2   5   1      325.69      342.99      6.03 o 
  -1   5   1      386.43      488.54      6.77 o 
   0   5   1    15627.70    17699.44    212.05 o 
   1   5   1     1077.23     1241.66     15.62 o 
   2   5   1     1306.18     1422.12     19.38 o 
   3   5   1      337.14      335.42      5.37 o 
   4   5   1      474.25      490.37      7.61 o 
   5   5   1       64.65       54.92      3.12 o 
   6   5   1      116.04      119.53      5.04 o 
   7   5   1        8.50        4.85      4.96 o 
   8   5   1       25.74       30.09      5.43 o 
  -8   6   1       52.36       55.95      5.22 o 
  -7   6   1       36.00       36.75      5.25 o 
  -6   6   1       31.29       30.24      3.25 o 
  -5   6   1      203.25      216.53      4.77 o 
  -4   6   1      220.00      218.61      4.37 o 
  -3   6   1       94.94       90.96      3.70 o 
  -2   6   1      450.91      471.91      6.33 o 
  -1   6   1      150.86      172.91      3.09 o 
   0   6   1      212.62      220.94      4.18 o 
   1   6   1     2815.95     3172.99     38.77 o 
   2   6   1      101.46      102.19      2.25 o 
   3   6   1      112.95      126.81      3.24 o 
   4   6   1       58.83       56.12      2.98 o 
   5   6   1      237.26      223.43      5.43 o 
   6   6   1       30.54       32.34      3.51 o 
   7   6   1        6.30        2.72      3.83 o 
   8   6   1       21.22       32.40      5.61 o 
  -8   7   1        1.76        1.29      7.90 o 
  -7   7   1       42.13       38.82      5.93 o 
  -6   7   1      399.32      417.05     15.14 o 
  -5   7   1      141.55      140.78      4.34 o 
  -4   7   1      181.63      189.51      4.09 o 
  -3   7   1      150.35      149.68      3.02 o 
  -2   7   1      149.93      153.38      2.85 o 
  -1   7   1      968.48     1096.04     15.98 o 
   0   7   1       60.86       55.88      2.65 o 
   1   7   1      581.51      542.47      7.56 o 
   2   7   1      141.52      133.23      3.50 o 
   3   7   1      509.12      559.24      8.47 o 
   4   7   1       44.57       42.17      2.73 o 
   5   7   1      112.98       99.05      6.31 o 
   6   7   1       64.87       59.72      3.86 o 
   7   7   1       12.04       16.72      4.03 o 
   8   7   1        2.46       10.71      5.46 o 
  -8   8   1        4.38        5.62      5.46 o 
  -7   8   1        1.19        0.70      3.99 o 
  -6   8   1        0.46        6.89      3.08 o 
  -5   8   1        5.08        1.72      2.69 o 
  -4   8   1      200.11      211.13      4.48 o 
  -3   8   1      130.75      129.85      3.92 o 
  -2   8   1      354.95      356.71      5.69 o 
  -1   8   1     2335.35     2660.54     33.08 o 
   0   8   1      513.76      591.75      8.31 o 
   1   8   1      193.51      199.94      3.61 o 
   2   8   1      335.00      367.85      6.27 o 
   3   8   1      305.84      319.84      5.42 o 
   4   8   1      250.51      267.76      5.86 o 
   5   8   1       32.56       38.50      3.15 o 
   6   8   1       23.55       16.94      3.30 o 
   7   8   1       33.07       34.25      4.54 o 
   8   8   1       14.79       12.85      5.24 o 
  -8   9   1       10.02       13.67      6.75 o 
  -7   9   1        1.43        1.14      4.54 o 
  -6   9   1       18.28       16.27      3.37 o 
  -5   9   1      165.10      154.13      5.38 o 
  -4   9   1      699.94      725.92      9.97 o 
  -3   9   1      291.69      305.88      6.73 o 
  -2   9   1      283.44      317.88      5.61 o 
  -1   9   1     1114.27     1191.56     15.67 o 
   0   9   1      957.26     1073.66     13.31 o 
   1   9   1      398.35      406.99      6.22 o 
   2   9   1      468.00      532.04      8.53 o 
   3   9   1       27.26       26.32      1.83 o 
   4   9   1      319.27      343.00      9.42 o 
   5   9   1       66.42       59.61      5.43 o 
   6   9   1       48.48       51.28      4.14 o 
   7   9   1        3.93        7.60      6.21 o 
   8   9   1       42.02       53.79      7.13 o 
  -7  10   1        5.90       15.66      5.82 o 
  -6  10   1       33.32       33.23      4.04 o 
  -5  10   1      105.47      108.23      3.97 o 
  -4  10   1      355.92      393.51      7.57 o 
  -3  10   1       25.62       23.28      2.33 o 
  -2  10   1      156.62      167.03      4.09 o 
  -1  10   1      630.36      660.83      9.47 o 
   0  10   1      506.03      539.90      7.42 o 
   1  10   1      165.32      168.04      3.47 o 
   2  10   1      116.94      111.10      3.88 o 
   3  10   1       85.51       75.40      3.19 o 
   4  10   1      199.72      204.45      4.77 o 
   5  10   1       14.93        9.99      3.08 o 
   6  10   1       35.40       34.17      3.86 o 
   7  10   1       26.68       32.82      5.35 o 
  -7  11   1       12.57       13.81      4.11 o 
  -6  11   1       23.08       26.84      3.54 o 
  -5  11   1        1.68        4.68      3.76 o 
  -4  11   1      404.35      425.11      8.91 o 
  -3  11   1       58.31       57.14      2.82 o 
  -2  11   1       15.72       19.60      2.28 o 
  -1  11   1      242.05      258.99      4.80 o 
   0  11   1      500.67      518.96      7.28 o 
   1  11   1      204.09      225.43      4.33 o 
   2  11   1       47.16       47.09      4.05 o 
   3  11   1      207.97      206.10      5.68 o 
   4  11   1      256.79      269.49      6.71 o 
   5  11   1        2.64       -2.49      2.83 o 
   6  11   1       18.89       24.27      4.30 o 
   7  11   1        1.12       -0.11      4.97 o 
  -7  12   1       23.77       21.53      4.78 o 
  -6  12   1        4.90       12.65      3.84 o 
  -5  12   1       38.79       48.21      5.23 o 
  -4  12   1      211.87      211.86      6.82 o 
  -3  12   1      556.74      563.56      9.75 o 
  -2  12   1      190.97      182.89      4.52 o 
  -1  12   1      790.82      851.91     12.06 o 
   0  12   1      147.87      146.94      4.06 o 
   1  12   1      184.38      197.71      4.57 o 
   2  12   1       84.05       83.31      3.22 o 
   3  12   1      271.60      268.82      6.53 o 
   4  12   1      151.01      159.84      7.15 o 
   5  12   1       36.54       32.02      3.63 o 
   6  12   1       23.82       26.24      3.78 o 
   7  12   1       21.90       34.17      5.77 o 
  -7  13   1        8.90       16.80      4.97 o 
  -6  13   1       34.13       35.40      5.93 o 
  -5  13   1        7.30        9.91      3.49 o 
  -4  13   1      255.83      268.28      6.91 o 
  -3  13   1      652.24      684.10     12.62 o 
  -2  13   1      272.73      277.66      5.98 o 
  -1  13   1       49.79       41.34      2.53 o 
   0  13   1      172.33      168.71      4.39 o 
   1  13   1      169.69      163.60      4.33 o 
   2  13   1       27.44       25.54      3.44 o 
   3  13   1      429.01      461.52      9.43 o 
   4  13   1      559.99      594.08     11.68 o 
   5  13   1       70.54       78.74      5.48 o 
   6  13   1       36.53       39.64      4.57 o 
   7  13   1       40.90       57.55      9.31 o 
  -7  14   1        3.72       -0.06      6.17 o 
  -6  14   1       70.46       85.37      5.23 o 
  -5  14   1       37.47       39.51      4.10 o 
  -4  14   1       62.39       51.31      4.49 o 
  -3  14   1      236.79      238.01      8.27 o 
  -2  14   1       84.51       78.43      4.44 o 
  -1  14   1      320.66      296.24      6.29 o 
   0  14   1      532.03      558.15     10.93 o 
   1  14   1      107.45       99.34      3.73 o 
   2  14   1      340.59      351.84      8.79 o 
   3  14   1      323.62      325.81      8.60 o 
   4  14   1       32.32       22.80      4.04 o 
   5  14   1       85.30       84.57      6.39 o 
   6  14   1       81.48       80.75      5.82 o 
  -6  15   1       23.95       15.19      4.98 o 
  -5  15   1        7.19        7.60      4.09 o 
  -4  15   1       13.75       16.14      3.92 o 
  -3  15   1       89.35       89.27      4.89 o 
  -2  15   1      651.55      669.51     13.90 o 
  -1  15   1      506.46      491.15      8.98 o 
   0  15   1      345.90      360.74      7.82 o 
   1  15   1      849.43      901.46     14.13 o 
   2  15   1      406.69      408.94     10.41 o 
   3  15   1       67.02       54.72      4.46 o 
   4  15   1        2.98        0.07      3.77 o 
   5  15   1       56.11       58.67      5.20 o 
   6  15   1       60.69       65.71      5.79 o 
  -6  16   1        3.77        6.25      5.14 o 
  -5  16   1       25.81       25.19      6.17 o 
  -4  16   1       14.78       14.63      4.19 o 
  -3  16   1      218.72      220.71      7.21 o 
  -2  16   1      486.60      488.21     11.30 o 
  -1  16   1       35.65       35.64      3.33 o 
   0  16   1      427.02      443.40     11.79 o 
   1  16   1      437.50      461.46      9.73 o 
   2  16   1      145.62      144.89      5.89 o 
   3  16   1       26.12       27.67      6.19 o 
   4  16   1       17.52       13.10      4.11 o 
   5  16   1        4.93       -1.55      4.44 o 
   6  16   1       13.23       12.86      6.09 o 
  -6  17   1        3.88        9.57      6.78 o 
  -5  17   1       29.98       29.34      5.07 o 
  -4  17   1       47.08       47.45      4.80 o 
  -3  17   1       19.19       20.45      4.16 o 
  -2  17   1       37.95       42.52      5.13 o 
  -1  17   1      119.50      100.79      4.22 o 
   0  17   1       18.67       20.86      3.45 o 
   1  17   1      158.34      154.42      5.54 o 
   2  17   1       32.81       33.68      4.17 o 
   3  17   1      140.97      130.25      6.09 o 
   4  17   1       17.92       14.57      5.17 o 
   5  17   1       30.85       30.10      5.14 o 
  -5  18   1        5.86        7.53      5.07 o 
  -4  18   1       10.92        7.65      4.50 o 
  -3  18   1       28.33       20.66      4.96 o 
  -2  18   1       64.63       60.53      4.81 o 
  -1  18   1      145.23      137.05      5.79 o 
   0  18   1       64.00       60.11      3.91 o 
   1  18   1      158.53      150.53      6.24 o 
   2  18   1       97.52       83.77      5.28 o 
   3  18   1       46.31       39.73      4.79 o 
   4  18   1       36.70       38.65      5.08 o 
   5  18   1       10.13       17.70      5.16 o 
  -5  19   1       19.95       10.01      9.31 o 
  -4  19   1       13.35       12.02      4.95 o 
  -3  19   1       51.06       53.43      5.22 o 
  -2  19   1       92.57       88.16      6.24 o 
  -1  19   1       86.40       80.54      5.40 o 
   0  19   1       34.49       35.55      4.26 o 
   1  19   1       77.78       69.70      8.32 o 
   2  19   1       85.03       65.93      5.27 o 
   3  19   1       39.72       38.24      4.97 o 
   4  19   1       57.35       63.96      5.76 o 
  -4  20   1        5.16       -0.63      5.17 o 
  -3  20   1        6.09        1.35      4.74 o 
  -2  20   1       57.62       52.49      5.27 o 
  -1  20   1       34.71       33.90      6.23 o 
   0  20   1       11.33        7.90      4.21 o 
   1  20   1       42.64       36.24      4.80 o 
   2  20   1       22.66       20.25      4.80 o 
   3  20   1       27.97       23.54      5.98 o 
   4  20   1       14.36       23.48      5.91 o 
  -3  21   1       22.88       19.54      5.38 o 
  -2  21   1       69.49       72.95      6.31 o 
  -1  21   1       37.65       34.89      5.44 o 
   0  21   1       23.95       29.82      4.87 o 
   1  21   1       27.90       32.65      5.09 o 
   2  21   1       14.27       10.11      5.56 o 
   3  21   1        7.02        2.82      5.32 o 
  -2  22   1      106.50      109.55      9.50 o 
  -1  22   1       37.07       41.78      7.00 o 
   0  22   1      106.96      104.68      9.59 o 
   1  22   1       27.52       15.50      5.19 o 
   2  22   1        0.30        0.45      5.25 o 
  -8   0   2        6.71       16.04     10.66 o 
  -7   0   2        1.46        2.17      4.39 o 
  -6   0   2       52.33       60.00      4.51 o 
  -5   0   2      133.86      133.38      5.23 o 
  -4   0   2      358.93      386.00      7.94 o 
  -3   0   2        0.12        0.44      1.44 o 
  -2   0   2     1498.46     1340.23     23.12 o 
  -1   0   2        0.03       -0.76      0.76 o 
   0   0   2      761.17      612.77     22.28 o 
   1   0   2      298.46      258.28      5.40 o 
   2   0   2     1060.26      959.99     16.37 o 
   3   0   2        4.01        4.43      2.20 o 
   4   0   2     5895.06     6309.74    102.58 o 
   5   0   2      198.84      177.04      6.39 o 
   6   0   2     1221.51     1287.75     34.58 o 
   7   0   2       16.37        2.48      5.91 o 
   8   0   2      284.44      285.96     19.42 o 
  -8   1   2       10.77        1.80      5.72 o 
  -7   1   2       83.50       84.16      4.12 o 
  -6   1   2       45.91       39.26      2.91 o 
  -5   1   2      118.55      119.51      3.19 o 
  -4   1   2     1129.17     1175.50     14.48 o 
  -3   1   2      535.61      592.19      7.61 o 
  -2   1   2     3591.12     3537.49     47.94 o 
  -1   1   2      709.64      662.58     14.03 o 
   0   1   2     1404.31     1232.29     20.61 o 
   1   1   2     4995.83     4803.59     61.80 o 
   2   1   2      168.53      139.94      2.59 o 
   3   1   2     1035.80     1053.59     13.05 o 
   4   1   2      270.70      281.80      4.71 o 
   5   1   2      479.69      463.48      9.61 o 
   6   1   2      145.02      140.71      5.82 o 
   7   1   2       93.60       99.96      5.64 o 
   8   1   2      123.22      111.14      6.68 o 
  -8   2   2        3.74       -0.55      4.75 o 
  -7   2   2       44.28       41.78      3.97 o 
  -6   2   2        0.09       -1.48      3.02 o 
  -5   2   2       49.53       44.72      2.57 o 
  -4   2   2       76.51       77.68      2.11 o 
  -3   2   2      161.12      167.60      3.27 o 
  -2   2   2      170.12      159.82      2.74 o 
  -1   2   2     2819.65     2760.92     32.33 o 
   0   2   2     1651.83     1588.61     21.06 o 
   1   2   2     5977.86     5958.66     77.90 o 
   2   2   2      846.96      876.07     15.18 o 
   3   2   2       78.23       63.72      1.90 o 
   4   2   2     1918.33     2022.80     31.76 o 
   5   2   2      261.97      264.30      6.32 o 
   6   2   2      120.52      102.13      4.49 o 
   7   2   2       24.09       13.30      4.15 o 
   8   2   2       49.93       44.88      6.45 o 
  -8   3   2       19.72       24.10      5.47 o 
  -7   3   2       10.03       12.55      4.94 o 
  -6   3   2       11.08       14.29      2.66 o 
  -5   3   2      194.75      177.26      4.99 o 
  -4   3   2       93.57       84.36      3.00 o 
  -3   3   2      507.63      551.64      7.79 o 
  -2   3   2      771.05      729.24      8.95 o 
  -1   3   2     6469.01     6679.08    119.35 o 
   0   3   2     1478.30     1500.74     18.55 o 
   1   3   2     1261.04     1289.70     17.53 o 
   2   3   2      649.85      613.11      8.99 o 
   3   3   2      245.88      245.42      4.25 o 
   4   3   2       77.13       70.10      2.52 o 
   5   3   2       65.15       60.82      5.65 o 
   6   3   2       85.40       77.19      5.26 o 
   7   3   2       12.97       16.32      4.29 o 
   8   3   2       35.17       28.91      5.40 o 
  -8   4   2        4.44        3.21      5.24 o 
  -7   4   2       41.14       48.83      7.07 o 
  -6   4   2       28.08       28.31      2.84 o 
  -5   4   2       61.07       47.41      3.99 o 
  -4   4   2      607.45      632.30      9.18 o 
  -3   4   2      495.02      520.43      7.52 o 
  -2   4   2      926.08      916.66     11.16 o 
  -1   4   2      664.44      703.70     16.85 o 
   0   4   2      387.15      425.16      6.33 o 
   1   4   2     3336.26     3563.71     47.36 o 
   2   4   2      955.26      930.95     14.53 o 
   3   4   2       10.07        9.04      1.47 o 
   4   4   2       18.34       13.44      2.15 o 
   5   4   2      303.10      292.93      8.39 o 
   6   4   2       60.76       57.29      5.33 o 
   7   4   2       50.39       33.00      4.78 o 
   8   4   2        3.28       -1.76      5.12 o 
  -8   5   2       11.87       13.29      5.56 o 
  -7   5   2       29.69       25.34      3.86 o 
  -6   5   2       98.73       87.11      3.42 o 
  -5   5   2      139.57      132.17      3.97 o 
  -4   5   2       61.81       65.59      2.43 o 
  -3   5   2      885.27      950.51     11.86 o 
  -2   5   2      736.92      756.62      9.43 o 
  -1   5   2     2555.87     2917.90     50.65 o 
   0   5   2      634.36      692.89      9.14 o 
   1   5   2     2715.23     2883.62     32.82 o 
   2   5   2     2019.75     2317.88     31.25 o 
   3   5   2       55.08       46.70      1.86 o 
   4   5   2      115.30      116.72      4.10 o 
   5   5   2       56.92       55.22      3.19 o 
   6   5   2        7.66        4.50      3.16 o 
   7   5   2       23.06       21.74      4.06 o 
   8   5   2       10.01       11.29      5.48 o 
  -8   6   2        0.48        1.00      5.50 o 
  -7   6   2      111.76      117.35      5.22 o 
  -6   6   2      101.37       98.57      4.04 o 
  -5   6   2       96.70       87.26      3.10 o 
  -4   6   2      655.58      676.23     10.60 o 
  -3   6   2       65.63       71.75      2.06 o 
  -2   6   2     2248.65     2455.56     31.00 o 
  -1   6   2      141.32      134.28      4.92 o 
   0   6   2     1096.47     1158.28     14.78 o 
   1   6   2     2103.19     2290.83     29.01 o 
   2   6   2     3999.48     4565.04     62.21 o 
   3   6   2      257.34      271.04      5.32 o 
   4   6   2       26.99       26.20      4.09 o 
   5   6   2      143.65      133.48      4.28 o 
   6   6   2        8.25        4.79      4.13 o 
   7   6   2       14.00       13.17      4.33 o 
   8   6   2        2.13        1.19      5.32 o 
  -8   7   2       12.82        8.85      5.83 o 
  -7   7   2       41.62       43.87      4.35 o 
  -6   7   2       51.42       49.92      3.49 o 
  -5   7   2      274.58      270.75      9.49 o 
  -4   7   2       76.77       72.60      2.71 o 
  -3   7   2      390.09      407.66      5.54 o 
  -2   7   2      164.66      174.64      3.13 o 
  -1   7   2      180.79      178.21      4.55 o 
   0   7   2      908.37     1020.88     13.31 o 
   1   7   2      370.98      384.19      5.66 o 
   2   7   2       43.63       43.78      3.42 o 
   3   7   2       86.62       75.63      2.85 o 
   4   7   2       38.38       32.18      2.65 o 
   5   7   2      150.98      137.76      4.43 o 
   6   7   2      122.82      119.23      4.69 o 
   7   7   2       41.24       44.92      4.63 o 
   8   7   2        1.65       -4.36      5.40 o 
  -8   8   2       19.08       31.90      6.90 o 
  -7   8   2        9.43        7.06      4.22 o 
  -6   8   2        5.63        8.36      3.22 o 
  -5   8   2       12.56        6.66      2.44 o 
  -4   8   2      275.02      284.95      4.91 o 
  -3   8   2      660.15      746.99      9.82 o 
  -2   8   2      740.98      835.70     11.50 o 
  -1   8   2      287.75      287.82      4.77 o 
   0   8   2      644.06      661.19     11.22 o 
   1   8   2     1246.44     1317.12     16.89 o 
   2   8   2      275.35      250.69      4.73 o 
   3   8   2      255.08      242.37      5.64 o 
   4   8   2       25.82       25.85      2.65 o 
   5   8   2       52.78       52.74      3.37 o 
   6   8   2        6.60        6.98      4.10 o 
   7   8   2        3.01        4.60      4.31 o 
   8   8   2       17.76       24.94      6.00 o 
  -8   9   2       18.06       16.99     11.39 o 
  -7   9   2        7.73        9.31      4.62 o 
  -6   9   2        7.37       10.30      3.50 o 
  -5   9   2       84.74       82.80      3.42 o 
  -4   9   2      107.14      103.11      3.35 o 
  -3   9   2       58.11       52.47      2.13 o 
  -2   9   2      324.22      334.93      5.54 o 
  -1   9   2      134.92      138.54      3.11 o 
   0   9   2      277.52      291.78      4.89 o 
   1   9   2     2297.43     2662.14     33.84 o 
   2   9   2      795.03      821.96     12.33 o 
   3   9   2       15.57       15.40      2.21 o 
   4   9   2       41.80       30.29      2.80 o 
   5   9   2       52.31       46.65      3.55 o 
   6   9   2       46.36       48.63      3.93 o 
   7   9   2       24.43       34.19      4.77 o 
  -8  10   2        2.39       -0.58      7.00 o 
  -7  10   2       34.75       26.32      5.18 o 
  -6  10   2        8.18        3.51      3.08 o 
  -5  10   2      198.93      201.85      5.83 o 
  -4  10   2      607.13      652.70     10.67 o 
  -3  10   2      194.83      194.89      5.27 o 
  -2  10   2      324.59      342.28      6.33 o 
  -1  10   2      249.57      252.84      4.73 o 
   0  10   2      345.63      360.68      6.10 o 
   1  10   2       98.66       86.59      2.85 o 
   2  10   2      215.58      222.92      4.69 o 
   3  10   2      103.88      102.49      3.82 o 
   4  10   2       60.53       58.89      2.96 o 
   5  10   2       44.09       45.08      3.75 o 
   6  10   2        2.74        2.64      3.63 o 
   7  10   2        1.43        9.21      4.76 o 
  -7  11   2        5.47        7.80      4.69 o 
  -6  11   2       18.81       24.06      4.26 o 
  -5  11   2       40.04       35.46      3.47 o 
  -4  11   2      232.30      246.38      7.36 o 
  -3  11   2      135.99      136.86      3.90 o 
  -2  11   2      187.75      205.07      4.71 o 
  -1  11   2      165.43      178.53      3.93 o 
   0  11   2      256.08      263.57      4.86 o 
   1  11   2     1691.62     1904.03     24.37 o 
   2  11   2      472.32      486.09      8.26 o 
   3  11   2       22.10       17.61      2.73 o 
   4  11   2       23.46       26.84      2.97 o 
   5  11   2       96.37       86.52      3.77 o 
   6  11   2       35.10       35.45      5.05 o 
   7  11   2       16.85       19.18      5.55 o 
  -7  12   2       36.27       40.43      4.97 o 
  -6  12   2        5.15        9.93      3.84 o 
  -5  12   2       33.28       27.95      3.55 o 
  -4  12   2       56.53       63.66      3.73 o 
  -3  12   2      486.62      520.10     11.70 o 
  -2  12   2      105.49      109.11      3.60 o 
  -1  12   2      259.09      273.49      5.19 o 
   0  12   2      390.99      413.59      6.79 o 
   1  12   2      121.75      120.05      3.54 o 
   2  12   2      479.69      486.24      9.25 o 
   3  12   2       96.91       94.61      3.99 o 
   4  12   2       73.02       71.61      5.22 o 
   5  12   2       49.34       50.89      8.18 o 
   6  12   2        0.74        1.80      4.29 o 
   7  12   2        8.51        8.34      4.68 o 
  -7  13   2       45.23       62.66      6.48 o 
  -6  13   2        7.39       11.59      6.23 o 
  -5  13   2       14.24       14.22      3.55 o 
  -4  13   2       37.17       31.67      3.38 o 
  -3  13   2      291.82      310.85      9.50 o 
  -2  13   2       80.76       63.11      4.00 o 
  -1  13   2       13.91       13.50      2.23 o 
   0  13   2      308.17      316.22      5.80 o 
   1  13   2      253.52      239.05      5.26 o 
   2  13   2       25.13       27.00      3.43 o 
   3  13   2      188.01      211.94      6.62 o 
   4  13   2      322.12      336.98      8.92 o 
   5  13   2       23.43       23.18      3.85 o 
   6  13   2       47.70       50.46      5.56 o 
   7  13   2       72.96       72.05      7.60 o 
  -7  14   2        8.04       13.04      7.19 o 
  -6  14   2       88.00       94.63      6.30 o 
  -5  14   2       68.91       70.40      4.51 o 
  -4  14   2       72.86       77.40      6.12 o 
  -3  14   2      186.01      181.43      4.90 o 
  -2  14   2       30.97       24.64      2.89 o 
  -1  14   2      113.66      112.20      3.91 o 
   0  14   2      607.18      639.48     10.63 o 
   1  14   2      126.49      116.20      3.98 o 
   2  14   2     1110.32     1175.59     25.47 o 
   3  14   2      850.63      912.21     17.89 o 
   4  14   2       41.00       31.08      4.12 o 
   5  14   2       46.18       47.79      4.74 o 
   6  14   2       47.86       45.89      5.44 o 
  -6  15   2       35.72       45.31      6.06 o 
  -5  15   2       23.18       21.68      4.10 o 
  -4  15   2       59.85       54.11      4.06 o 
  -3  15   2      168.30      149.07      5.81 o 
  -2  15   2      180.36      171.82      6.42 o 
  -1  15   2      211.69      204.32      5.28 o 
   0  15   2      468.01      508.87      9.17 o 
   1  15   2       57.89       54.26      4.68 o 
   2  15   2      629.96      640.09     13.58 o 
   3  15   2       84.48       74.19      4.72 o 
   4  15   2      156.42      146.01      6.23 o 
   5  15   2        1.46       -2.04      4.29 o 
   6  15   2        1.39        2.82      5.12 o 
  -6  16   2        1.82        7.10      5.14 o 
  -5  16   2        0.45        9.53      4.33 o 
  -4  16   2       63.94       61.50      4.83 o 
  -3  16   2      183.39      196.27      7.42 o 
  -2  16   2       30.37       19.84      3.83 o 
  -1  16   2      145.70      137.82      4.58 o 
   0  16   2      167.59      179.96      5.15 o 
   1  16   2       14.81       11.98      3.33 o 
   2  16   2       73.95       57.15      4.40 o 
   3  16   2      253.14      260.57      8.03 o 
   4  16   2       13.30       12.81      4.27 o 
   5  16   2       93.86       99.89      7.17 o 
   6  16   2       30.53       38.66      8.53 o 
  -6  17   2       30.69       48.20      6.71 o 
  -5  17   2        1.55       -4.61      4.61 o 
  -4  17   2       67.80       70.13      7.38 o 
  -3  17   2       80.24       75.29      4.99 o 
  -2  17   2      108.68       96.78      6.63 o 
  -1  17   2      290.36      281.15      6.63 o 
   0  17   2       36.71       36.78      3.49 o 
   1  17   2      107.40       94.53      5.10 o 
   2  17   2       17.32       18.59      4.13 o 
   3  17   2       24.07       30.21      4.37 o 
   4  17   2       50.44       55.35      5.27 o 
   5  17   2       19.73       21.07      5.14 o 
  -5  18   2        7.55        4.11      5.81 o 
  -4  18   2        0.72        6.08      4.56 o 
  -3  18   2      112.14      107.29      5.75 o 
  -2  18   2      110.63       99.05      5.52 o 
  -1  18   2       61.38       55.56      3.88 o 
   0  18   2       23.17       17.79      3.83 o 
   1  18   2      188.80      158.01      6.38 o 
   2  18   2        2.80        2.77      6.65 o 
   3  18   2       10.75        4.64      4.23 o 
   4  18   2       35.92       28.44      5.07 o 
   5  18   2       12.46       13.46      5.37 o 
  -5  19   2        9.02       -0.44      6.91 o 
  -4  19   2       39.29       35.86      5.21 o 
  -3  19   2        0.41        2.99      4.45 o 
  -2  19   2        2.63        6.85      4.29 o 
  -1  19   2       51.67       48.03      5.76 o 
   0  19   2      112.82       97.07     10.67 o 
   1  19   2        9.51       12.66      4.27 o 
   2  19   2       42.76       33.92      4.78 o 
   3  19   2       83.20       80.91      6.08 o 
   4  19   2       32.74       21.92      5.20 o 
  -4  20   2       10.28        7.14      5.29 o 
  -3  20   2      131.61      140.02      6.89 o 
  -2  20   2       41.50       36.08      6.14 o 
  -1  20   2       50.41       40.42      5.59 o 
   0  20   2      159.44      165.00      6.31 o 
   1  20   2       45.56       47.79      5.16 o 
   2  20   2       29.60       20.41      4.84 o 
   3  20   2        7.66       -0.46      4.77 o 
   4  20   2       44.05       53.66     10.86 o 
  -3  21   2       38.03       25.03      6.42 o 
  -2  21   2       48.27       36.90      5.35 o 
  -1  21   2        3.48       -5.76      5.76 o 
   0  21   2       51.28       51.20      5.34 o 
   1  21   2       27.79       27.53      7.96 o 
   2  21   2      129.58      124.83      6.81 o 
   3  21   2        1.28       -3.83      5.20 o 
  -2  22   2       22.83       25.80      6.17 o 
  -1  22   2        7.13       -5.58      5.58 o 
   0  22   2       97.00      107.24      7.80 o 
   1  22   2       27.22       25.77      5.51 o 
   2  22   2       33.66       39.68     14.32 o 
  -8   0   3        1.67       -3.60     11.31 o 
  -7   0   3        2.61       -4.31      4.31 o 
  -6   0   3        2.55        1.77      3.52 o 
  -5   0   3        8.84       12.71      3.78 o 
  -4   0   3      752.10      813.98     14.77 o 
  -3   0   3      263.18      245.16      5.23 o 
  -2   0   3     4727.41     4640.80     74.84 o 
  -1   0   3     1856.04     1710.90     32.79 o 
   0   0   3     2546.68     2331.73     37.72 o 
   1   0   3     5803.86     5446.85    193.01 o 
   2   0   3       54.21       48.71      2.23 o 
   3   0   3      231.92      211.69      7.71 o 
   4   0   3      400.34      403.85      8.66 o 
   5   0   3      124.56      117.74      5.39 o 
   6   0   3      437.03      455.68     24.30 o 
   7   0   3        7.88        8.68      6.31 o 
   8   0   3       13.70       15.96      7.68 o 
  -8   1   3        2.87        0.54      6.55 o 
  -7   1   3       32.95       31.27      3.94 o 
  -6   1   3        5.23        3.53      4.01 o 
  -5   1   3        4.76       -1.44      2.04 o 
  -4   1   3       69.25       68.90      2.03 o 
  -3   1   3      137.20      129.75      2.44 o 
  -2   1   3     2101.47     2033.56     23.54 o 
  -1   1   3     3918.74     3951.04     48.34 o 
   0   1   3     1556.35     1433.82     19.36 o 
   1   1   3     1379.06     1300.45     18.95 o 
   2   1   3      630.27      565.43      7.62 o 
   3   1   3       13.15       12.00      1.40 o 
   4   1   3      134.11      116.57      3.02 o 
   5   1   3       83.99       69.85      3.46 o 
   6   1   3      293.39      277.34      8.14 o 
   7   1   3       32.28       36.50      6.35 o 
   8   1   3      122.96      114.60      6.78 o 
  -8   2   3       29.53       36.17      9.66 o 
  -7   2   3       50.96       43.60      3.68 o 
  -6   2   3       30.42       35.32      2.96 o 
  -5   2   3      333.05      310.87      5.58 o 
  -4   2   3       77.32       72.80      2.07 o 
  -3   2   3       53.38       43.13      1.50 o 
  -2   2   3      538.07      530.93      6.67 o 
  -1   2   3     2476.25     2357.60     38.09 o 
   0   2   3     1244.96     1172.69     22.26 o 
   1   2   3     1724.23     1632.76     27.45 o 
   2   2   3      452.16      415.54      8.52 o 
   3   2   3      489.97      546.46      7.32 o 
   4   2   3      131.80      126.18      6.82 o 
   5   2   3       93.88       85.13      3.77 o 
   6   2   3      102.64       95.64      4.92 o 
   7   2   3       55.82       57.47      5.10 o 
   8   2   3        0.12        5.72      5.11 o 
  -8   3   3        0.39       -0.66      6.93 o 
  -7   3   3       65.20       59.08      3.78 o 
  -6   3   3      221.76      221.15      5.40 o 
  -5   3   3      232.46      235.72      6.72 o 
  -4   3   3      116.92      107.11      2.76 o 
  -3   3   3      950.99      911.40     11.27 o 
  -2   3   3      393.98      360.61      5.22 o 
  -1   3   3      162.43      154.44      5.40 o 
   0   3   3     4580.72     4638.95     55.99 o 
   1   3   3      232.82      228.44      3.82 o 
   2   3   3     1035.82     1068.57     14.97 o 
   3   3   3      378.32      362.28      5.25 o 
   4   3   3        5.32        3.59      2.04 o 
   5   3   3        0.04       -2.36      2.36 o 
   6   3   3      108.29       94.75      4.49 o 
   7   3   3       39.89       34.81      4.65 o 
   8   3   3       13.79       10.57      5.39 o 
  -8   4   3        0.04       -1.26      6.75 o 
  -7   4   3       24.59       27.17      4.39 o 
  -6   4   3       36.91       33.97      3.18 o 
  -5   4   3       86.60       76.01      4.47 o 
  -4   4   3       64.73       62.94      2.02 o 
  -3   4   3       38.41       40.50      1.58 o 
  -2   4   3       37.16       31.64      1.89 o 
  -1   4   3      304.65      289.91      4.30 o 
   0   4   3     1698.15     1718.29     22.02 o 
   1   4   3     1122.10     1094.86     15.13 o 
   2   4   3      143.16      151.76      3.96 o 
   3   4   3      848.52      870.79     11.96 o 
   4   4   3      108.29       97.02      3.28 o 
   5   4   3       47.64       38.96      3.23 o 
   6   4   3       81.08       76.12      4.26 o 
   7   4   3        4.24       10.96      4.35 o 
   8   4   3       15.93       11.42      5.43 o 
  -8   5   3       38.15       36.49      7.63 o 
  -7   5   3        8.78        6.86      4.28 o 
  -6   5   3      199.33      192.49      4.71 o 
  -5   5   3       42.60       44.33      2.48 o 
  -4   5   3      664.17      676.67      9.81 o 
  -3   5   3      156.34      152.94      4.41 o 
  -2   5   3     1367.90     1405.03     16.76 o 
  -1   5   3      463.55      504.81     11.34 o 
   0   5   3      182.59      165.42      4.53 o 
   1   5   3     2429.34     2593.90     31.90 o 
   2   5   3      289.12      319.56      9.86 o 
   3   5   3      317.71      327.92     10.27 o 
   4   5   3       48.30       50.71      2.70 o 
   5   5   3       67.77       53.65      5.25 o 
   6   5   3       34.76       32.96      3.59 o 
   7   5   3       22.71       17.03      4.57 o 
   8   5   3        4.63        3.25      5.56 o 
  -8   6   3        7.68        5.84      7.26 o 
  -7   6   3       59.81       57.85      6.82 o 
  -6   6   3        5.71        5.13      2.60 o 
  -5   6   3       50.85       41.95      2.56 o 
  -4   6   3      127.73      127.18      6.45 o 
  -3   6   3      569.60      611.89      7.61 o 
  -2   6   3     1176.27     1354.65     16.30 o 
  -1   6   3      527.90      552.16      8.40 o 
   0   6   3     1048.29     1158.86     14.83 o 
   1   6   3      734.65      793.63     10.42 o 
   2   6   3      422.41      474.87      7.54 o 
   3   6   3      951.02     1016.67     16.43 o 
   4   6   3      141.78      128.61      4.12 o 
   5   6   3       28.82       26.90      3.00 o 
   6   6   3       44.52       38.21      3.88 o 
   7   6   3        4.59        0.73      4.43 o 
   8   6   3        0.38        4.21      5.51 o 
  -8   7   3       20.16       13.41      9.04 o 
  -7   7   3       72.94       75.29      5.69 o 
  -6   7   3       29.23       29.91      4.18 o 
  -5   7   3      314.13      313.18      5.99 o 
  -4   7   3      418.77      442.25      7.15 o 
  -3   7   3     1366.13     1506.01     18.29 o 
  -2   7   3     3257.37     3693.97     42.75 o 
  -1   7   3     3519.96     4075.11     54.22 o 
   0   7   3     1686.87     1992.34     24.95 o 
   1   7   3     1093.54     1170.85     15.04 o 
   2   7   3      238.86      256.99      5.18 o 
   3   7   3      274.56      269.37      5.96 o 
   4   7   3      606.98      632.08     11.00 o 
   5   7   3        3.11        0.90      2.71 o 
   6   7   3       41.49       30.26      3.71 o 
   7   7   3        3.83        1.45      4.12 o 
   8   7   3        6.28        5.91      6.97 o 
  -8   8   3       34.47       35.45      7.00 o 
  -7   8   3       25.38       21.79      7.69 o 
  -6   8   3       68.67       60.18      3.77 o 
  -5   8   3      204.07      210.63      4.85 o 
  -4   8   3      158.76      154.80      5.61 o 
  -3   8   3       50.80       47.36      2.03 o 
  -2   8   3      713.16      786.96     10.84 o 
  -1   8   3     1276.30     1366.32     19.24 o 
   0   8   3       90.62       87.38      2.62 o 
   1   8   3       26.99       20.40      1.91 o 
   2   8   3      582.10      662.12     13.48 o 
   3   8   3      516.90      583.99     15.19 o 
   4   8   3       20.19       18.20      2.67 o 
   5   8   3        6.47        4.32      2.92 o 
   6   8   3       23.11       14.80      3.59 o 
   7   8   3       35.64       44.05      4.83 o 
  -8   9   3        4.09       11.25      6.80 o 
  -7   9   3       36.52       44.27      7.51 o 
  -6   9   3       28.71       24.59      3.70 o 
  -5   9   3       88.40       78.86      3.12 o 
  -4   9   3       79.21       84.24      3.16 o 
  -3   9   3       61.26       58.67      2.24 o 
  -2   9   3      568.79      606.17      9.64 o 
  -1   9   3      666.87      770.70     12.49 o 
   0   9   3      326.66      398.78      6.21 o 
   1   9   3     1293.76     1436.21     18.49 o 
   2   9   3     1117.84     1247.06     17.88 o 
   3   9   3      500.18      520.59      8.88 o 
   4   9   3      330.25      334.00      6.96 o 
   5   9   3      417.59      432.85     10.04 o 
   6   9   3        9.30        8.67      3.59 o 
   7   9   3       25.45       24.73      6.79 o 
  -8  10   3       14.87       21.76     11.14 o 
  -7  10   3        9.69       10.45      5.07 o 
  -6  10   3        2.13        0.39      3.11 o 
  -5  10   3       22.11       24.55      3.24 o 
  -4  10   3      147.00      138.20      4.03 o 
  -3  10   3        8.04        3.90      2.12 o 
  -2  10   3      774.88      850.36     14.39 o 
  -1  10   3      377.16      381.49      6.24 o 
   0  10   3      276.12      312.18      5.33 o 
   1  10   3      369.79      367.92      5.85 o 
   2  10   3      559.18      559.38      9.07 o 
   3  10   3      127.83      130.15      5.01 o 
   4  10   3       99.31       98.96      4.62 o 
   5  10   3        2.53        2.18      3.09 o 
   6  10   3       57.68       62.57      6.39 o 
   7  10   3        1.16       -3.77      4.78 o 
  -7  11   3        8.37       15.35      6.58 o 
  -6  11   3        9.80        8.47      3.67 o 
  -5  11   3       62.94       55.09      3.78 o 
  -4  11   3        3.68        3.57      2.64 o 
  -3  11   3       92.58       86.54      3.70 o 
  -2  11   3      208.68      216.73      4.86 o 
  -1  11   3      820.32      943.21     13.09 o 
   0  11   3      207.30      212.58      4.28 o 
   1  11   3      739.75      816.74     12.32 o 
   2  11   3      190.56      195.74      4.48 o 
   3  11   3       10.44       12.77      4.29 o 
   4  11   3        7.32        4.67      2.90 o 
   5  11   3       75.30       68.32      3.66 o 
   6  11   3       68.85       77.79      4.79 o 
   7  11   3       11.61       12.97      5.66 o 
  -7  12   3       15.59       26.09      5.76 o 
  -6  12   3        7.96        2.88      3.72 o 
  -5  12   3        1.44        2.06      3.37 o 
  -4  12   3       45.96       46.18      4.32 o 
  -3  12   3       54.59       47.17      2.93 o 
  -2  12   3       18.07       13.35      2.49 o 
  -1  12   3      293.67      306.43      5.63 o 
   0  12   3       81.13       84.37      2.91 o 
   1  12   3      343.39      340.83      6.41 o 
   2  12   3       49.81       42.98      3.48 o 
   3  12   3      191.26      165.94      5.71 o 
   4  12   3       56.45       52.92      5.61 o 
   5  12   3       53.91       56.47      3.57 o 
   6  12   3       47.14       51.95      5.17 o 
   7  12   3       23.54       29.35      9.25 o 
  -7  13   3        8.46       22.97      6.12 o 
  -6  13   3       63.03       68.33      5.53 o 
  -5  13   3       22.36       21.22      3.57 o 
  -4  13   3        3.92        1.39      2.71 o 
  -3  13   3      424.02      441.95      8.24 o 
  -2  13   3      176.85      165.89      5.68 o 
  -1  13   3       89.64       73.42      2.98 o 
   0  13   3       83.09       82.91      3.04 o 
   1  13   3      442.77      439.30      8.83 o 
   2  13   3      206.04      194.71      6.15 o 
   3  13   3       39.28       39.71      3.91 o 
   4  13   3       58.40       60.11      4.42 o 
   5  13   3       46.87       52.62      5.06 o 
   6  13   3       19.30       18.82      5.47 o 
  -7  14   3       18.10       33.00      7.69 o 
  -6  14   3       27.57       31.58      5.47 o 
  -5  14   3       30.55       29.69      3.97 o 
  -4  14   3      117.69      125.95      6.54 o 
  -3  14   3       66.08       64.62      3.41 o 
  -2  14   3      110.43      108.88      4.03 o 
  -1  14   3       48.09       46.37      3.12 o 
   0  14   3       22.07       23.18      4.94 o 
   1  14   3      111.08      111.19      4.37 o 
   2  14   3       52.01       51.69      4.70 o 
   3  14   3       17.78        9.58      3.60 o 
   4  14   3      223.15      237.42     12.77 o 
   5  14   3       73.35       80.99      5.41 o 
   6  14   3       37.02       42.17      6.73 o 
  -6  15   3       30.21       35.55      5.53 o 
  -5  15   3        5.51       11.10      3.89 o 
  -4  15   3      166.54      183.20      6.14 o 
  -3  15   3      148.06      147.89      4.63 o 
  -2  15   3      312.62      329.90      8.61 o 
  -1  15   3       39.32       44.83      3.21 o 
   0  15   3       65.80       59.17      5.25 o 
   1  15   3      109.72      105.18      4.43 o 
   2  15   3      268.57      265.50      7.71 o 
   3  15   3      126.28      125.22      5.56 o 
   4  15   3      171.78      176.27      6.74 o 
   5  15   3       97.73      102.79      7.37 o 
   6  15   3       52.17       57.38      5.81 o 
  -6  16   3       55.52       64.92     12.12 o 
  -5  16   3       15.47       21.85      4.76 o 
  -4  16   3       40.50       38.41      4.69 o 
  -3  16   3       33.66       36.00      5.42 o 
  -2  16   3      207.78      213.41     10.77 o 
  -1  16   3        5.80        2.59      4.12 o 
   0  16   3       74.42       65.20      4.06 o 
   1  16   3      112.10      111.41      6.85 o 
   2  16   3       31.73       37.59      4.15 o 
   3  16   3       77.51       80.56      5.01 o 
   4  16   3       58.78       50.72      4.71 o 
   5  16   3        8.55       13.32      7.94 o 
  -5  17   3       22.14       26.15      5.03 o 
  -4  17   3       98.63       91.76      5.61 o 
  -3  17   3       90.49       79.52      5.16 o 
  -2  17   3        3.11       -3.49      3.79 o 
  -1  17   3       88.00       93.99      4.62 o 
   0  17   3       61.74       59.29      4.17 o 
   1  17   3      106.80       92.01      5.12 o 
   2  17   3        1.15       -3.79      3.79 o 
   3  17   3       10.76        5.08      4.07 o 
   4  17   3       20.28       26.84      7.18 o 
   5  17   3        1.78       -4.88      4.88 o 
  -5  18   3       10.19        9.78      8.18 o 
  -4  18   3       11.78       12.42      4.59 o 
  -3  18   3        6.75        8.77      7.89 o 
  -2  18   3      105.11       93.20      5.45 o 
  -1  18   3       13.23       15.80      3.80 o 
   0  18   3       31.41       36.88      4.62 o 
   1  18   3      207.06      209.40      7.21 o 
   2  18   3       46.24       34.38      4.48 o 
   3  18   3       82.31       66.76      5.45 o 
   4  18   3       51.47       66.87      5.69 o 
  -5  19   3       39.44       43.55     11.11 o 
  -4  19   3      106.67       99.80      6.34 o 
  -3  19   3      180.07      188.79      7.41 o 
  -2  19   3      136.71      143.08      9.27 o 
  -1  19   3      110.97       99.74      5.86 o 
   0  19   3       84.12       78.47      5.72 o 
   1  19   3        0.20       11.63      4.31 o 
   2  19   3        1.59        9.61      6.19 o 
   3  19   3       57.23       42.97      5.32 o 
   4  19   3       12.43       12.94      5.18 o 
  -4  20   3        5.72       -0.33      5.34 o 
  -3  20   3       10.85       11.42      5.05 o 
  -2  20   3       33.45       34.78      4.98 o 
  -1  20   3       16.78       14.47      5.20 o 
   0  20   3       42.67       46.79      4.65 o 
   1  20   3       46.51       38.38      5.17 o 
   2  20   3       34.34       28.89      4.97 o 
   3  20   3        2.59        9.41      5.15 o 
  -3  21   3       63.61       66.87      6.51 o 
  -2  21   3       32.54       33.39      5.39 o 
  -1  21   3       10.50        8.23      6.89 o 
   0  21   3       21.65       14.67      5.04 o 
   1  21   3        2.35        2.84      4.90 o 
   2  21   3       20.44       26.43      5.74 o 
  -2  22   3        7.90        8.18      6.65 o 
  -1  22   3       16.92        5.39      5.77 o 
   0  22   3       21.19       12.46      5.25 o 
   1  22   3       20.54       21.26      6.60 o 
  -8   0   4       10.32        3.85     12.14 o 
  -7   0   4      104.27      104.04     10.11 o 
  -6   0   4        1.88        1.83      3.46 o 
  -5   0   4        0.69        0.01      2.28 o 
  -4   0   4      116.10      110.31      3.49 o 
  -3   0   4       52.62       46.80      2.12 o 
  -2   0   4      358.60      376.85      7.58 o 
  -1   0   4      281.32      218.58      5.22 o 
   0   0   4     1206.95     1082.52     17.98 o 
   1   0   4     2934.79     2724.34     51.29 o 
   2   0   4      511.19      514.31     10.69 o 
   3   0   4      516.23      469.69      9.23 o 
   4   0   4      257.82      257.01      6.35 o 
   5   0   4      195.29      147.43     15.42 o 
   6   0   4        9.85        6.74      5.02 o 
   7   0   4       35.78       34.17      6.79 o 
   8   0   4       20.09       17.23      7.69 o 
  -8   1   4       10.68       13.62      5.99 o 
  -7   1   4        0.32        4.38      4.47 o 
  -6   1   4       97.55       90.89      9.55 o 
  -5   1   4       47.13       40.22      2.18 o 
  -4   1   4      779.15      864.10     11.02 o 
  -3   1   4      354.28      323.32      4.63 o 
  -2   1   4     2740.19     2619.45     30.14 o 
  -1   1   4     1429.74     1360.04     17.12 o 
   0   1   4      332.74      302.79      4.20 o 
   1   1   4     1955.44     1962.64     30.19 o 
   2   1   4      152.64      152.99      2.95 o 
   3   1   4      176.61      172.43      3.80 o 
   4   1   4       10.35        8.66      1.75 o 
   5   1   4       73.14       78.62      4.22 o 
   6   1   4       18.98       13.87      3.68 o 
   7   1   4       28.50       36.68      4.78 o 
   8   1   4        0.78       -2.13      5.24 o 
  -8   2   4       45.01       41.43      7.22 o 
  -7   2   4        6.51       -0.86      4.37 o 
  -6   2   4       28.27       29.03      2.76 o 
  -5   2   4      170.52      168.38      7.85 o 
  -4   2   4      205.68      180.70      3.30 o 
  -3   2   4      452.81      470.67      6.31 o 
  -2   2   4      605.97      551.05     11.73 o 
  -1   2   4     4936.54     4647.25     56.99 o 
   0   2   4      245.97      237.83      3.53 o 
   1   2   4      125.39      124.38      2.36 o 
   2   2   4       93.21       79.39      2.19 o 
   3   2   4      500.50      502.65      6.90 o 
   4   2   4      114.77      118.32      5.05 o 
   5   2   4      120.91      116.23      4.28 o 
   6   2   4       13.51       14.44      3.73 o 
   7   2   4        2.76        0.95      4.39 o 
   8   2   4       36.74       36.43      5.76 o 
  -8   3   4        1.29       -6.30      6.83 o 
  -7   3   4       15.28       18.66      4.72 o 
  -6   3   4      326.26      332.46     11.92 o 
  -5   3   4      407.67      426.25      7.05 o 
  -4   3   4       36.42       31.80      1.72 o 
  -3   3   4      754.84      771.27     10.26 o 
  -2   3   4      879.31      869.88     11.48 o 
  -1   3   4      788.32      699.89     11.66 o 
   0   3   4      499.41      452.43      6.62 o 
   1   3   4      948.45      944.01     17.90 o 
   2   3   4      259.81      250.84      4.47 o 
   3   3   4      219.17      230.85      4.55 o 
   4   3   4       84.88       89.60      3.23 o 
   5   3   4      439.57      461.99      8.59 o 
   6   3   4       19.06       13.07      3.75 o 
   7   3   4        2.19        6.56      4.46 o 
   8   3   4        7.04        7.64      5.45 o 
  -8   4   4       37.30       35.62      7.36 o 
  -7   4   4       73.99       85.99      5.72 o 
  -6   4   4        7.54        7.22      2.73 o 
  -5   4   4      250.35      242.59      4.89 o 
  -4   4   4      435.30      429.68      9.31 o 
  -3   4   4      335.59      360.04      5.18 o 
  -2   4   4     1645.52     1595.44     27.80 o 
  -1   4   4      252.26      255.76      4.36 o 
   0   4   4     2480.91     2456.63     32.69 o 
   1   4   4     1620.24     1705.03     28.38 o 
   2   4   4      359.01      353.80      5.88 o 
   3   4   4      671.10      685.17     10.50 o 
   4   4   4        7.44        8.38      2.14 o 
   5   4   4       63.77       56.47      3.31 o 
   6   4   4       28.84       26.17      4.10 o 
   7   4   4        1.19        6.02      4.50 o 
   8   4   4        3.07       -0.89      6.70 o 
  -8   5   4        2.85       10.05      7.28 o 
  -7   5   4        6.71       10.18      4.39 o 
  -6   5   4      214.64      213.42      5.51 o 
  -5   5   4       32.78       31.09      2.32 o 
  -4   5   4       49.25       47.52      2.41 o 
  -3   5   4      245.30      245.40      3.64 o 
  -2   5   4      779.73      850.43     13.12 o 
  -1   5   4      593.29      648.18      9.41 o 
   0   5   4      806.20      830.79     10.84 o 
   1   5   4       22.09       17.96      1.43 o 
   2   5   4      331.15      317.47      5.48 o 
   3   5   4       50.96       49.09      2.20 o 
   4   5   4       84.94       89.11      3.35 o 
   5   5   4      219.82      231.13      6.46 o 
   6   5   4       34.88       35.98      3.86 o 
   7   5   4       66.18       66.09      9.06 o 
   8   5   4        4.84        5.38      6.68 o 
  -8   6   4       23.08       33.70      7.77 o 
  -7   6   4       67.21       58.34      5.33 o 
  -6   6   4       48.16       45.84      3.32 o 
  -5   6   4       28.69       23.59      2.34 o 
  -4   6   4      125.45      120.90      4.31 o 
  -3   6   4      170.97      160.41      3.09 o 
  -2   6   4      693.21      744.25     15.87 o 
  -1   6   4     1110.81     1240.41     17.30 o 
   0   6   4     4146.38     4663.15     99.59 o 
   1   6   4     3180.86     3623.95     44.46 o 
   2   6   4     3005.35     3441.12     47.01 o 
   3   6   4      160.51      157.29      4.28 o 
   4   6   4      322.46      344.35      6.85 o 
   5   6   4       42.32       35.51      3.19 o 
   6   6   4       12.78       15.09      3.63 o 
   7   6   4       12.41        8.77      4.67 o 
  -8   7   4       17.44       23.00      8.95 o 
  -7   7   4        4.19        5.68      5.07 o 
  -6   7   4      146.56      148.59      5.47 o 
  -5   7   4       32.23       32.30      4.68 o 
  -4   7   4       70.52       62.24      2.32 o 
  -3   7   4      145.96      117.40      2.72 o 
  -2   7   4      301.14      304.93      5.23 o 
  -1   7   4     1680.66     1842.81     25.31 o 
   0   7   4     1721.52     1952.98     24.52 o 
   1   7   4        9.10        6.99      1.32 o 
   2   7   4       14.62       10.26      1.69 o 
   3   7   4       53.28       49.64      2.82 o 
   4   7   4      392.48      402.26      7.75 o 
   5   7   4      112.03      111.33      4.24 o 
   6   7   4       38.95       38.12      4.04 o 
   7   7   4        2.36        3.91      4.74 o 
  -8   8   4        6.21        3.50      9.59 o 
  -7   8   4        4.05       11.11      5.41 o 
  -6   8   4        4.72        4.75      5.10 o 
  -5   8   4       42.51       40.43      2.59 o 
  -4   8   4       44.46       45.77      2.48 o 
  -3   8   4      547.97      581.06      8.02 o 
  -2   8   4       25.45       23.83      1.83 o 
  -1   8   4      220.11      252.07      5.04 o 
   0   8   4      416.36      447.41      6.71 o 
   1   8   4      202.85      219.08      3.86 o 
   2   8   4      183.67      172.36      5.00 o 
   3   8   4       39.84       50.29      3.05 o 
   4   8   4       89.33       86.85      5.93 o 
   5   8   4      174.14      176.68      5.23 o 
   6   8   4       10.86       10.35      3.57 o 
   7   8   4       64.40       75.89      6.05 o 
  -8   9   4        9.19       10.39      8.98 o 
  -7   9   4       40.37       42.30      5.31 o 
  -6   9   4       41.72       52.58      6.19 o 
  -5   9   4       26.96       27.40      2.78 o 
  -4   9   4      147.53      138.41      6.04 o 
  -3   9   4      240.57      257.21      6.16 o 
  -2   9   4      280.30      302.90      5.24 o 
  -1   9   4      120.33      123.33      4.28 o 
   0   9   4      148.74      159.45      3.42 o 
   1   9   4       16.87       13.10      1.61 o 
   2   9   4       12.54       11.99      1.92 o 
   3   9   4       43.35       35.06      2.57 o 
   4   9   4       60.33       61.11      3.50 o 
   5   9   4      115.41      109.14      4.39 o 
   6   9   4        0.92        4.97      3.65 o 
   7   9   4        0.08       -0.64      4.74 o 
  -7  10   4       14.99       21.45      5.11 o 
  -6  10   4        8.76        8.13      4.57 o 
  -5  10   4      162.16      161.67      4.62 o 
  -4  10   4       15.45       15.41      2.56 o 
  -3  10   4        4.42        0.71      2.12 o 
  -2  10   4       50.22       60.51      2.78 o 
  -1  10   4       24.56       26.75      2.23 o 
   0  10   4      398.72      434.91      6.87 o 
   1  10   4      385.47      442.76      7.99 o 
   2  10   4       11.23       11.40      2.00 o 
   3  10   4       17.52       14.66      2.54 o 
   4  10   4      258.59      263.94      6.21 o 
   5  10   4       61.29       55.87      3.89 o 
   6  10   4       14.23       13.06      3.87 o 
   7  10   4        5.17       12.56      5.01 o 
  -7  11   4       26.20       27.94      5.50 o 
  -6  11   4       33.68       42.65      6.01 o 
  -5  11   4       12.98       16.90      2.90 o 
  -4  11   4      300.24      306.92      7.92 o 
  -3  11   4       74.75       66.74      4.66 o 
  -2  11   4       54.94       55.63      4.32 o 
  -1  11   4       10.56       10.37      2.24 o 
   0  11   4      133.93      143.10      3.50 o 
   1  11   4      536.46      522.41      9.64 o 
   2  11   4      308.19      307.85      8.59 o 
   3  11   4       18.30       18.52      3.76 o 
   4  11   4       25.61       27.89      4.88 o 
   5  11   4       44.11       47.68      3.61 o 
   6  11   4       10.55        3.26      4.16 o 
   7  11   4        4.20        3.58      5.28 o 
  -7  12   4       32.23       46.73      8.38 o 
  -6  12   4       16.48       25.21      5.87 o 
  -5  12   4      121.09      122.62      4.96 o 
  -4  12   4      173.35      182.82      4.90 o 
  -3  12   4      111.52       98.17      3.66 o 
  -2  12   4       45.46       43.91      3.66 o 
  -1  12   4      595.41      633.24     10.44 o 
   0  12   4       44.98       42.00      2.47 o 
   1  12   4      671.95      717.92     12.75 o 
   2  12   4      626.85      674.40     13.66 o 
   3  12   4      197.88      205.33      6.50 o 
   4  12   4       20.66       22.20      3.44 o 
   5  12   4        1.64        0.75      3.20 o 
   6  12   4       39.34       45.44      6.28 o 
  -7  13   4       10.80       18.50      5.94 o 
  -6  13   4       22.64       14.80      5.00 o 
  -5  13   4      150.03      161.19      6.72 o 
  -4  13   4       33.45       31.09      3.03 o 
  -3  13   4       92.28       88.34      5.20 o 
  -2  13   4      448.91      463.24     10.12 o 
  -1  13   4      144.57      139.38      5.86 o 
   0  13   4      119.34      115.51      3.49 o 
   1  13   4      106.95      102.32      4.09 o 
   2  13   4      186.35      193.89      6.28 o 
   3  13   4       68.84       59.77      6.19 o 
   4  13   4      139.11      134.05      5.63 o 
   5  13   4        5.11        8.64      4.23 o 
   6  13   4       31.28       42.93      5.36 o 
  -7  14   4       63.62       77.59      8.26 o 
  -6  14   4       55.01       51.93      6.36 o 
  -5  14   4       11.72       11.21      4.49 o 
  -4  14   4      177.12      171.56      5.30 o 
  -3  14   4       35.58       35.42      3.64 o 
  -2  14   4      146.05      134.05      4.94 o 
  -1  14   4       74.70       73.94      3.45 o 
   0  14   4      193.35      186.13      4.49 o 
   1  14   4      184.16      176.86      5.37 o 
   2  14   4      481.28      529.19     15.34 o 
   3  14   4        9.83        1.86      3.48 o 
   4  14   4        3.68        0.38      3.74 o 
   5  14   4       10.11       15.36      4.39 o 
   6  14   4        1.42       14.85      5.35 o 
  -6  15   4       23.40       28.35      5.75 o 
  -5  15   4        3.47       -0.43      4.62 o 
  -4  15   4      157.00      154.88      5.59 o 
  -3  15   4       83.01       77.96      3.80 o 
  -2  15   4      115.26      105.23      8.23 o 
  -1  15   4      131.38      118.16      4.13 o 
   0  15   4      154.28      140.23      4.99 o 
   1  15   4       20.91       18.93      3.29 o 
   2  15   4       88.17       79.86      4.77 o 
   3  15   4      105.41      101.83      5.41 o 
   4  15   4       19.22       15.28      4.34 o 
   5  15   4       19.03       18.09      4.76 o 
   6  15   4       57.05       57.64     10.74 o 
  -6  16   4       52.43       71.35      7.54 o 
  -5  16   4        5.26        7.72      5.02 o 
  -4  16   4      172.29      189.29      8.63 o 
  -3  16   4       45.71       41.84      3.91 o 
  -2  16   4       10.06        7.53      3.67 o 
  -1  16   4       15.66       10.24      3.40 o 
   0  16   4       78.06       73.98      6.02 o 
   1  16   4       57.52       48.82      7.83 o 
   2  16   4       42.69       43.79      6.11 o 
   3  16   4       15.31       10.22      4.06 o 
   4  16   4       41.61       41.29      4.84 o 
   5  16   4        8.87        4.76      5.43 o 
  -5  17   4       13.08       20.72      6.15 o 
  -4  17   4        6.04       -2.04      4.44 o 
  -3  17   4      173.59      168.56      5.85 o 
  -2  17   4        0.75       -0.17      3.92 o 
  -1  17   4      203.21      204.88      6.31 o 
   0  17   4      107.70       91.13      5.89 o 
   1  17   4       39.17       37.69      4.38 o 
   2  17   4        0.82       -3.75      3.91 o 
   3  17   4       32.65       32.35      6.83 o 
   4  17   4        4.60        4.54      4.55 o 
   5  17   4       24.27       22.71      5.36 o 
  -5  18   4        7.93       18.83      6.56 o 
  -4  18   4       15.03       13.23      4.96 o 
  -3  18   4        0.90        0.48      4.51 o 
  -2  18   4       18.42       14.15      4.44 o 
  -1  18   4       13.39       15.67      4.49 o 
   0  18   4       70.14       67.81      4.54 o 
   1  18   4      141.39      135.75      6.14 o 
   2  18   4       14.05       12.17      4.39 o 
   3  18   4       43.80       44.45      6.54 o 
   4  18   4        7.79        6.54      5.11 o 
  -4  19   4       18.40       28.48      6.69 o 
  -3  19   4        2.49       -5.29      5.54 o 
  -2  19   4       25.34       16.17      4.66 o 
  -1  19   4       64.23       57.87      5.29 o 
   0  19   4      141.24      134.79      6.50 o 
   1  19   4        6.98       11.50      4.38 o 
   2  19   4       58.44       53.98      5.18 o 
   3  19   4        7.88        5.07      4.78 o 
   4  19   4        0.52        4.29      5.38 o 
  -4  20   4       40.93       25.14      8.15 o 
  -3  20   4        0.40        3.33      5.04 o 
  -2  20   4       39.75       41.06      5.90 o 
  -1  20   4        8.30       -2.61      5.15 o 
   0  20   4       95.88      100.66      5.89 o 
   1  20   4       17.63       11.41      4.76 o 
   2  20   4       43.90       33.68      5.22 o 
   3  20   4        7.03       12.28      5.27 o 
  -3  21   4       46.76       53.45      5.97 o 
  -2  21   4       79.31       77.90      6.97 o 
  -1  21   4       23.47       11.04      5.72 o 
   0  21   4       57.30       57.50      5.55 o 
   1  21   4        8.54        7.59      5.05 o 
   2  21   4       29.26       17.73      5.37 o 
  -2  22   4        3.34       -4.23      7.71 o 
  -1  22   4       77.97       83.91      7.38 o 
   0  22   4       45.42       46.78      5.98 o 
   1  22   4       20.50        2.48      6.60 o 
  -8   0   5       17.01        7.11      8.31 o 
  -7   0   5        5.53       10.31      6.68 o 
  -6   0   5        5.73        5.90      6.21 o 
  -5   0   5      101.74      107.97      4.00 o 
  -4   0   5        2.65        2.99      4.00 o 
  -3   0   5        0.25       -1.51      1.51 o 
  -2   0   5      362.45      328.36      7.81 o 
  -1   0   5     1119.81     1086.90     21.56 o 
   0   0   5      183.93      172.71      4.16 o 
   1   0   5       19.15       14.99      1.75 o 
   2   0   5      353.35      376.12      8.35 o 
   3   0   5       94.77       88.00      4.83 o 
   4   0   5        0.22        2.10      5.08 o 
   5   0   5       90.35       88.93      6.31 o 
   6   0   5       15.49       15.93      5.32 o 
   7   0   5       22.33       20.17      6.86 o 
  -8   1   5       30.87       31.47      6.07 o 
  -7   1   5      109.19      103.95      6.12 o 
  -6   1   5       76.72       74.89      8.47 o 
  -5   1   5      444.60      479.53     10.77 o 
  -4   1   5       57.17       55.48      1.89 o 
  -3   1   5      690.75      751.81     10.29 o 
  -2   1   5      404.91      358.47      5.25 o 
  -1   1   5     1199.05     1084.69     13.96 o 
   0   1   5      605.27      634.21      8.27 o 
   1   1   5      171.33      143.81      4.18 o 
   2   1   5      137.97      123.52      2.69 o 
   3   1   5      799.72      804.33     10.96 o 
   4   1   5      183.85      179.64      5.36 o 
   5   1   5       75.56       74.49      4.21 o 
   6   1   5       18.14       20.53      4.00 o 
   7   1   5        8.07        6.85      4.44 o 
  -8   2   5       11.86       16.35      6.55 o 
  -7   2   5       72.28       76.90      5.63 o 
  -6   2   5      125.45      124.96      5.58 o 
  -5   2   5      175.94      166.57      3.80 o 
  -4   2   5      125.53      118.35      3.89 o 
  -3   2   5      173.80      178.60      3.37 o 
  -2   2   5      745.90      735.45     12.96 o 
  -1   2   5      847.07      798.07     10.51 o 
   0   2   5      675.81      594.14     12.50 o 
   1   2   5      766.93      769.93     10.84 o 
   2   2   5      353.54      372.94      6.62 o 
   3   2   5       81.87       71.39      2.17 o 
   4   2   5       70.33       61.79      2.89 o 
   5   2   5       24.78       18.62      3.51 o 
   6   2   5       17.70       16.08      3.92 o 
   7   2   5       17.98       19.78      4.60 o 
  -8   3   5        6.20       -0.82     13.83 o 
  -7   3   5       50.71       45.86      5.23 o 
  -6   3   5      429.39      447.16     10.94 o 
  -5   3   5       64.95       58.09      2.81 o 
  -4   3   5      158.86      152.08      3.06 o 
  -3   3   5      193.15      207.95      3.83 o 
  -2   3   5      118.90      103.71      3.93 o 
  -1   3   5     2947.86     2804.73     37.82 o 
   0   3   5     1017.99     1007.32     12.85 o 
   1   3   5       69.83       62.93      2.14 o 
   2   3   5      233.49      221.48      4.19 o 
   3   3   5       37.28       36.44      2.58 o 
   4   3   5       46.89       42.00      2.66 o 
   5   3   5      413.99      426.86      9.01 o 
   6   3   5        2.81        1.50      3.71 o 
   7   3   5        9.68        8.18      4.76 o 
  -8   4   5       11.35       13.86      7.03 o 
  -7   4   5        2.35       -1.94      4.50 o 
  -6   4   5       48.59       45.45      3.69 o 
  -5   4   5      124.57      124.33      3.76 o 
  -4   4   5      103.39       90.11      3.26 o 
  -3   4   5     1599.00     1684.41     21.67 o 
  -2   4   5      492.92      469.23      6.76 o 
  -1   4   5      317.63      307.35      4.31 o 
   0   4   5      429.84      482.18      7.24 o 
   1   4   5      377.73      404.66      6.21 o 
   2   4   5       60.25       48.44      2.00 o 
   3   4   5      214.42      208.11      4.40 o 
   4   4   5      219.22      220.42      7.53 o 
   5   4   5      107.53      107.94      4.70 o 
   6   4   5       58.63       52.87      7.44 o 
   7   4   5       81.28       80.65      9.99 o 
  -8   5   5       13.01        9.44      7.13 o 
  -7   5   5       17.93       15.40      4.86 o 
  -6   5   5       23.39       25.82      3.46 o 
  -5   5   5       69.50       64.39      3.70 o 
  -4   5   5       59.55       55.49      2.51 o 
  -3   5   5      721.40      770.37     13.71 o 
  -2   5   5      505.65      506.33      7.98 o 
  -1   5   5      497.36      530.47     11.66 o 
   0   5   5     1586.49     1618.08     22.08 o 
   1   5   5      187.41      178.52      5.51 o 
   2   5   5      555.38      559.11      8.76 o 
   3   5   5      125.29      134.41      3.50 o 
   4   5   5        9.91        4.92      2.33 o 
   5   5   5       24.54       21.75      2.98 o 
   6   5   5       13.99       16.00      4.21 o 
   7   5   5        1.66       -1.02      4.80 o 
  -8   6   5        0.89       -6.52     10.36 o 
  -7   6   5       23.30       19.32      4.95 o 
  -6   6   5        6.95       13.44      2.94 o 
  -5   6   5       32.33       33.79      2.90 o 
  -4   6   5       94.95       86.98      3.28 o 
  -3   6   5      873.70      884.68     11.26 o 
  -2   6   5       32.23       34.23      2.66 o 
  -1   6   5       38.13       41.17      1.94 o 
   0   6   5      801.31      810.99     11.72 o 
   1   6   5     1987.88     2216.37     45.55 o 
   2   6   5     1350.63     1479.31     20.82 o 
   3   6   5      490.83      523.86      9.65 o 
   4   6   5      127.20      125.71      4.16 o 
   5   6   5      111.84      108.52      4.24 o 
   6   6   5       12.19       18.70      4.22 o 
   7   6   5        6.62        7.09      4.93 o 
  -8   7   5        0.60        2.03      8.28 o 
  -7   7   5       17.67       22.39     14.34 o 
  -6   7   5       27.64       31.04      3.45 o 
  -5   7   5        9.25       11.81      2.72 o 
  -4   7   5       63.06       67.06      2.70 o 
  -3   7   5      271.77      284.69      6.33 o 
  -2   7   5      230.99      223.30      5.20 o 
  -1   7   5     1331.95     1487.45     21.76 o 
   0   7   5       60.48       59.71      1.78 o 
   1   7   5      422.68      463.53      7.45 o 
   2   7   5       13.97       13.92      1.88 o 
   3   7   5       98.93       95.85      3.64 o 
   4   7   5      430.58      438.36      8.32 o 
   5   7   5       90.03       78.50      3.93 o 
   6   7   5      126.72      126.46      6.94 o 
   7   7   5       11.24        2.37      4.95 o 
  -8   8   5       12.70       16.66      8.91 o 
  -7   8   5        1.59       -1.00      7.28 o 
  -6   8   5       55.78       52.47      3.84 o 
  -5   8   5      421.58      445.30      9.16 o 
  -4   8   5      125.63      121.77      3.63 o 
  -3   8   5       93.64       95.80      4.93 o 
  -2   8   5      374.20      413.91      6.50 o 
  -1   8   5      380.08      399.56      9.41 o 
   0   8   5      329.14      349.74      5.60 o 
   1   8   5      592.51      616.02      9.56 o 
   2   8   5      428.94      441.41      6.94 o 
   3   8   5      178.57      178.22      5.25 o 
   4   8   5      103.48      104.63      4.28 o 
   5   8   5       17.70       16.37      3.20 o 
   6   8   5        8.19       11.54      4.06 o 
   7   8   5        6.41        9.51      5.22 o 
  -8   9   5       14.78        3.40     12.97 o 
  -7   9   5       18.93       22.17      6.45 o 
  -6   9   5       99.60       99.34      4.68 o 
  -5   9   5       40.26       35.58      3.36 o 
  -4   9   5        1.12        1.32      2.28 o 
  -3   9   5      250.40      270.10      5.51 o 
  -2   9   5      263.00      300.76      5.77 o 
  -1   9   5      632.55      723.21     11.13 o 
   0   9   5      555.23      591.90      8.65 o 
   1   9   5       24.39       23.49      1.95 o 
   2   9   5      311.82      296.88      5.69 o 
   3   9   5      379.59      391.71      8.19 o 
   4   9   5       74.18       67.81      4.52 o 
   5   9   5       12.11       19.33      5.24 o 
   6   9   5       53.69       59.18      4.43 o 
   7   9   5       70.23       84.74      6.56 o 
  -7  10   5        9.92        8.14      8.16 o 
  -6  10   5       56.05       61.98      5.03 o 
  -5  10   5       15.93       17.51      3.78 o 
  -4  10   5      162.44      146.16      4.19 o 
  -3  10   5      114.64      112.52      3.48 o 
  -2  10   5      172.82      171.97      3.92 o 
  -1  10   5      225.04      216.00      4.74 o 
   0  10   5     1077.93     1122.12     15.14 o 
   1  10   5      140.09      137.22      3.98 o 
   2  10   5      190.47      185.91      4.33 o 
   3  10   5       72.73       66.86      5.25 o 
   4  10   5      105.49      116.25      5.52 o 
   5  10   5       12.92        4.68      3.36 o 
   6  10   5       40.99       49.85      4.59 o 
   7  10   5        6.18        3.46      5.68 o 
  -7  11   5       17.63       14.43      6.97 o 
  -6  11   5      162.34      165.43      6.98 o 
  -5  11   5      124.22      119.01      4.76 o 
  -4  11   5      135.29      131.47      4.16 o 
  -3  11   5      103.92      103.70      3.33 o 
  -2  11   5      111.87      116.91      3.75 o 
  -1  11   5      471.12      500.70      8.58 o 
   0  11   5       65.98       63.48      2.67 o 
   1  11   5       67.60       69.26      3.64 o 
   2  11   5        2.15        0.23      3.02 o 
   3  11   5      281.39      273.95      7.52 o 
   4  11   5       49.18       47.05      4.02 o 
   5  11   5       42.82       50.48      4.03 o 
   6  11   5       15.43       23.91      4.45 o 
  -7  12   5       31.96       45.82      9.60 o 
  -6  12   5       12.92       22.97      4.91 o 
  -5  12   5       75.51       78.69      4.51 o 
  -4  12   5       27.74       32.15      2.96 o 
  -3  12   5      345.05      349.30      6.92 o 
  -2  12   5       11.47        6.88      2.51 o 
  -1  12   5      100.86      109.25      4.05 o 
   0  12   5      332.26      332.75      6.02 o 
   1  12   5      381.71      393.56      8.07 o 
   2  12   5       39.54       35.23      3.93 o 
   3  12   5       82.24       79.76      4.54 o 
   4  12   5       23.70       26.10      3.94 o 
   5  12   5       17.20       21.60      4.54 o 
   6  12   5       39.30       26.97      4.36 o 
  -7  13   5        2.57        5.12      7.44 o 
  -6  13   5       60.58       74.76      6.67 o 
  -5  13   5      226.18      224.31      7.77 o 
  -4  13   5       47.98       50.23      3.94 o 
  -3  13   5      451.25      455.97     11.71 o 
  -2  13   5       57.66       60.71      4.41 o 
  -1  13   5      187.23      204.80      5.05 o 
   0  13   5       51.07       42.33      2.99 o 
   1  13   5      313.18      317.09      7.16 o 
   2  13   5      150.62      140.64      5.48 o 
   3  13   5      130.08      136.90      6.18 o 
   4  13   5        8.72       13.42      9.18 o 
   5  13   5       55.05       65.09      4.75 o 
   6  13   5       36.32       47.38      6.35 o 
  -6  14   5       30.39       36.38      6.65 o 
  -5  14   5        2.13       -1.15      4.39 o 
  -4  14   5       60.46       59.68      4.14 o 
  -3  14   5      209.19      190.43      5.31 o 
  -2  14   5       81.70       66.19      3.61 o 
  -1  14   5       69.27       67.04      3.44 o 
   0  14   5      309.88      312.09      7.27 o 
   1  14   5       88.31       91.04      7.02 o 
   2  14   5      263.08      272.11      7.75 o 
   3  14   5      276.61      262.08      7.87 o 
   4  14   5        2.99        6.61      4.05 o 
   5  14   5       10.18       15.95      4.75 o 
   6  14   5       11.39        9.27      5.28 o 
  -6  15   5       11.94       10.28      5.48 o 
  -5  15   5       31.11       24.46     10.09 o 
  -4  15   5      364.84      379.30      8.93 o 
  -3  15   5       78.85       71.44      3.83 o 
  -2  15   5      461.05      471.47      8.95 o 
  -1  15   5      198.37      186.97      7.55 o 
   0  15   5      189.91      180.61      5.56 o 
   1  15   5       17.47       18.57      3.40 o 
   2  15   5      136.52      118.29      5.50 o 
   3  15   5       51.00       47.31      4.62 o 
   4  15   5        2.55        2.69      4.72 o 
   5  15   5        4.26        8.57      4.85 o 
  -6  16   5       22.01       26.92      6.17 o 
  -5  16   5        9.68       12.86      5.07 o 
  -4  16   5       39.22       39.14      4.94 o 
  -3  16   5       29.11       34.10      3.51 o 
  -2  16   5      176.02      178.26      5.71 o 
  -1  16   5      267.48      263.96      8.50 o 
   0  16   5       70.43       76.90      9.56 o 
   1  16   5        6.75        7.19      3.83 o 
   2  16   5      343.89      353.78     10.37 o 
   3  16   5       96.30       91.27      7.85 o 
   4  16   5        5.30        4.44      4.39 o 
   5  16   5       21.62       35.01      5.37 o 
  -5  17   5       14.67       20.73      6.28 o 
  -4  17   5       24.68       19.38      5.55 o 
  -3  17   5       45.10       51.38      4.89 o 
  -2  17   5      284.39      278.20      9.51 o 
  -1  17   5       73.44       73.56      5.13 o 
   0  17   5       10.37        8.44      3.68 o 
   1  17   5        3.64        7.02      4.00 o 
   2  17   5      131.84      119.85      5.97 o 
   3  17   5        3.99        0.23      4.31 o 
   4  17   5       30.10       30.31      5.22 o 
  -5  18   5       25.57       31.37      6.96 o 
  -4  18   5       37.56       35.28      6.87 o 
  -3  18   5        9.45        5.90      5.43 o 
  -2  18   5       83.28       79.98      5.33 o 
  -1  18   5      201.48      207.75      7.55 o 
   0  18   5       55.13       48.28      4.50 o 
   1  18   5      171.73      163.88      6.69 o 
   2  18   5        7.84        4.98      4.41 o 
   3  18   5       13.41        8.14      4.62 o 
   4  18   5       10.58        4.24      7.27 o 
  -4  19   5       67.85       85.84      7.59 o 
  -3  19   5       53.77       62.30      6.78 o 
  -2  19   5       19.42       12.35      5.33 o 
  -1  19   5        0.16        4.33      4.63 o 
   0  19   5       31.30       43.85      4.51 o 
   1  19   5        1.61       -4.40      4.40 o 
   2  19   5       59.05       56.62      6.33 o 
   3  19   5       72.28       85.19      6.26 o 
  -4  20   5       13.38       20.31      8.20 o 
  -3  20   5        7.77       15.65      7.11 o 
  -2  20   5        5.29        3.87      8.82 o 
  -1  20   5       11.97       11.49      5.39 o 
   0  20   5       18.52       32.25      5.04 o 
   1  20   5       30.72       26.98      8.70 o 
   2  20   5       52.09       49.68      5.67 o 
   3  20   5       14.31        5.26      9.81 o 
  -3  21   5       30.58       32.54     11.46 o 
  -2  21   5       76.00       80.25     12.08 o 
  -1  21   5       30.74       26.03      6.10 o 
   0  21   5       66.57       70.10     10.68 o 
   1  21   5       20.85       29.06      6.33 o 
   2  21   5       20.55       26.59      6.79 o 
  -1  22   5       22.01       17.95      7.57 o 
   0  22   5       50.02       38.17      8.44 o 
  -8   0   6        0.03        1.46      8.13 o 
  -7   0   6      145.94      143.12     17.32 o 
  -6   0   6       13.79        5.50      6.43 o 
  -5   0   6       58.18       53.56      3.85 o 
  -4   0   6        0.00       -2.00      2.00 o 
  -3   0   6     1394.56     1373.02     27.67 o 
  -2   0   6      655.25      664.59     14.20 o 
  -1   0   6     1004.77      947.25     19.16 o 
   0   0   6        1.75        7.66      4.46 o 
   1   0   6      124.35       89.72      3.30 o 
   2   0   6      969.62     1050.81     25.98 o 
   3   0   6      582.03      586.53     16.34 o 
   4   0   6       38.62       37.00      5.16 o 
   5   0   6       33.92       29.17      5.20 o 
   6   0   6        9.71        2.84      5.65 o 
   7   0   6       20.14       22.30      6.87 o 
  -8   1   6        1.63       -0.20      5.86 o 
  -7   1   6       31.73       30.90      4.96 o 
  -6   1   6       31.62       27.81      4.03 o 
  -5   1   6       95.80       94.52      4.09 o 
  -4   1   6       78.71       73.85      2.58 o 
  -3   1   6        8.36        4.95      1.58 o 
  -2   1   6      848.83      833.74     12.27 o 
  -1   1   6      535.98      494.47      6.93 o 
   0   1   6      519.17      490.51      7.12 o 
   1   1   6      614.89      569.57     14.09 o 
   2   1   6       40.38       35.66      2.51 o 
   3   1   6       85.23       82.99      2.44 o 
   4   1   6       59.87       62.73      3.33 o 
   5   1   6      136.95      140.18      5.58 o 
   6   1   6       17.46       25.47      4.22 o 
   7   1   6        8.63       13.39      4.95 o 
  -8   2   6        9.31       12.26      6.00 o 
  -7   2   6      145.76      145.93      6.85 o 
  -6   2   6       89.99       89.14      9.60 o 
  -5   2   6      341.13      356.00      7.73 o 
  -4   2   6      979.59     1050.37     14.36 o 
  -3   2   6      829.60      875.89     13.71 o 
  -2   2   6      469.00      474.28      9.87 o 
  -1   2   6     4853.37     5111.65     62.82 o 
   0   2   6      933.52      972.67     11.74 o 
   1   2   6      366.74      339.50      8.54 o 
   2   2   6       39.80       34.41      1.56 o 
   3   2   6      341.40      353.39      8.93 o 
   4   2   6      110.50      115.12      3.70 o 
   5   2   6      122.70      112.29      5.03 o 
   6   2   6       36.50       31.97      4.36 o 
   7   2   6        8.05        7.03      4.77 o 
  -8   3   6        3.76        9.91      5.93 o 
  -7   3   6       19.99       22.89      4.79 o 
  -6   3   6        0.21        2.17      3.15 o 
  -5   3   6       13.72        9.89      3.93 o 
  -4   3   6      129.99      123.28      3.36 o 
  -3   3   6      530.76      533.42      7.77 o 
  -2   3   6       58.53       58.69      2.40 o 
  -1   3   6     3543.39     3542.40     43.90 o 
   0   3   6      146.17      139.93      2.63 o 
   1   3   6      217.68      220.55      4.24 o 
   2   3   6       57.56       58.95      5.71 o 
   3   3   6      115.82      113.63      3.83 o 
   4   3   6       83.01       82.16      3.30 o 
   5   3   6        2.10        2.91      3.28 o 
   6   3   6        5.99        4.82      4.01 o 
   7   3   6        1.67       -1.96      4.78 o 
  -8   4   6        5.57       20.11      6.18 o 
  -7   4   6        2.59        3.07      4.79 o 
  -6   4   6        5.62       11.93      3.52 o 
  -5   4   6      104.13       89.85      4.02 o 
  -4   4   6       63.13       54.32      2.27 o 
  -3   4   6      323.47      307.75      6.04 o 
  -2   4   6      819.96      875.85     15.27 o 
  -1   4   6     1472.69     1535.54     18.22 o 
   0   4   6       35.54       29.09      2.04 o 
   1   4   6     1420.76     1506.74     20.37 o 
   2   4   6      126.84      119.38      3.27 o 
   3   4   6      303.45      314.45      5.95 o 
   4   4   6       11.57       13.36      2.43 o 
   5   4   6        6.21        0.81      3.27 o 
   6   4   6       18.48       13.08      4.08 o 
   7   4   6       14.04       20.45      5.20 o 
  -8   5   6        7.95        7.82     12.79 o 
  -7   5   6        3.81        3.55      4.90 o 
  -6   5   6        6.41        6.92      3.90 o 
  -5   5   6       80.94       74.04      3.87 o 
  -4   5   6        5.44        2.43      1.85 o 
  -3   5   6      136.53      119.19      3.37 o 
  -2   5   6      797.12      802.54     10.25 o 
  -1   5   6     1486.11     1553.71     27.60 o 
   0   5   6       55.68       63.37      2.04 o 
   1   5   6       66.13       60.15      2.45 o 
   2   5   6      317.62      325.15      5.83 o 
   3   5   6      114.36      119.85      4.65 o 
   4   5   6       92.04      103.56      5.76 o 
   5   5   6        1.34        3.33      2.87 o 
   6   5   6       56.46       46.91      4.73 o 
   7   5   6       22.01       26.24      6.55 o 
  -8   6   6       15.20       17.91      9.01 o 
  -7   6   6        1.83       -1.18      5.30 o 
  -6   6   6       25.64       29.57      6.70 o 
  -5   6   6       91.99       90.23      3.57 o 
  -4   6   6      140.34      126.45      4.10 o 
  -3   6   6       77.44       74.92      3.84 o 
  -2   6   6      460.48      562.64      8.42 o 
  -1   6   6      409.05      431.25      6.90 o 
   0   6   6      156.26      187.37      3.73 o 
   1   6   6      447.04      458.32      7.39 o 
   2   6   6      546.31      573.62     10.98 o 
   3   6   6      226.75      247.46      7.84 o 
   4   6   6      115.46      120.68      5.16 o 
   5   6   6       38.28       34.73      4.89 o 
   6   6   6       13.89        6.14      4.08 o 
   7   6   6       22.97       35.17      5.52 o 
  -8   7   6       19.28       18.45     11.01 o 
  -7   7   6        7.22       20.06      5.76 o 
  -6   7   6       51.71       44.61      4.45 o 
  -5   7   6       43.44       41.22      3.28 o 
  -4   7   6        6.15        3.21      2.13 o 
  -3   7   6        5.62        7.16      1.71 o 
  -2   7   6       18.65       18.83      1.72 o 
  -1   7   6      696.87      726.36     10.90 o 
   0   7   6      356.68      347.57      5.93 o 
   1   7   6       12.29       10.57      1.67 o 
   2   7   6       93.57       96.32      3.06 o 
   3   7   6       42.65       38.62      2.91 o 
   4   7   6       71.39       69.58      3.69 o 
   5   7   6        6.76        7.48      3.17 o 
   6   7   6       35.46       37.96      4.87 o 
   7   7   6       37.86       40.27      5.79 o 
  -8   8   6       25.61       12.59     12.01 o 
  -7   8   6       10.78       10.29      6.30 o 
  -6   8   6       45.42       49.04      4.64 o 
  -5   8   6       48.45       49.43      3.41 o 
  -4   8   6       36.65       40.98      3.07 o 
  -3   8   6       51.69       43.19      2.30 o 
  -2   8   6      301.51      335.31      6.20 o 
  -1   8   6       90.70       92.08      3.39 o 
   0   8   6       11.61        8.29      1.52 o 
   1   8   6      894.09      986.38     14.46 o 
   2   8   6      520.56      588.38      8.84 o 
   3   8   6      129.44      122.15      4.23 o 
   4   8   6       42.69       34.17      4.95 o 
   5   8   6      112.51      121.71      4.76 o 
   6   8   6       25.44       19.35      4.82 o 
   7   8   6       10.37        9.78      5.60 o 
  -7   9   6       18.30       23.22      7.01 o 
  -6   9   6       39.20       40.26      4.78 o 
  -5   9   6       76.64       72.71      4.38 o 
  -4   9   6      255.95      267.78      6.87 o 
  -3   9   6      600.22      622.14      9.28 o 
  -2   9   6      211.03      201.39      4.15 o 
  -1   9   6      214.25      211.53      4.56 o 
   0   9   6       18.34       23.08      2.89 o 
   1   9   6       96.25       92.96      3.34 o 
   2   9   6      128.98      127.03      3.60 o 
   3   9   6       89.78       95.00      4.04 o 
   4   9   6       70.88       65.69      4.03 o 
   5   9   6        3.65       -1.23      3.38 o 
   6   9   6        3.61        2.21      4.41 o 
   7   9   6        6.74       20.23     12.42 o 
  -7  10   6       61.69       73.93      7.51 o 
  -6  10   6        6.70        2.89      4.55 o 
  -5  10   6       91.97       82.48      4.22 o 
  -4  10   6       47.57       48.34      3.50 o 
  -3  10   6       81.25       78.88      4.56 o 
  -2  10   6      631.98      677.74     10.01 o 
  -1  10   6      488.10      531.14     11.60 o 
   0  10   6       11.91       12.04      1.94 o 
   1  10   6      315.69      313.21      7.85 o 
   2  10   6       78.14       81.75      3.90 o 
   3  10   6      352.37      366.55     13.04 o 
   4  10   6      117.06      107.70      4.94 o 
   5  10   6       29.81       30.58      5.68 o 
   6  10   6       34.87       43.83      4.64 o 
  -7  11   6        5.44       10.55      6.78 o 
  -6  11   6        5.79        1.40      5.49 o 
  -5  11   6       42.90       41.62      4.58 o 
  -4  11   6      441.28      472.95      9.74 o 
  -3  11   6      283.37      294.63      5.95 o 
  -2  11   6       56.91       61.22      3.12 o 
  -1  11   6       13.65       12.16      2.56 o 
   0  11   6       40.54       35.17      2.64 o 
   1  11   6      461.00      462.17     11.20 o 
   2  11   6       46.75       49.78      3.73 o 
   3  11   6      338.87      348.09      9.96 o 
   4  11   6      105.87       88.30      4.49 o 
   5  11   6       29.40       27.97      4.35 o 
   6  11   6        1.64        3.41      4.96 o 
  -7  12   6       94.59      114.65      8.93 o 
  -6  12   6       21.85       16.55      5.98 o 
  -5  12   6        1.65       -3.40      3.40 o 
  -4  12   6      207.87      209.65      6.05 o 
  -3  12   6       53.76       65.27      3.76 o 
  -2  12   6      547.38      570.86      9.83 o 
  -1  12   6        3.83        3.56      2.40 o 
   0  12   6      245.74      240.09      5.47 o 
   1  12   6       50.39       49.79      4.00 o 
   2  12   6       60.27       53.86      4.04 o 
   3  12   6       96.94       95.71      4.96 o 
   4  12   6        1.35        5.23      3.82 o 
   5  12   6        8.55        7.20      4.23 o 
   6  12   6        1.90        8.29      4.31 o 
  -7  13   6        8.12       24.46      9.53 o 
  -6  13   6       62.27       67.87      9.96 o 
  -5  13   6       15.83       17.14      3.95 o 
  -4  13   6       43.01       44.21      5.17 o 
  -3  13   6      372.78      379.25      8.41 o 
  -2  13   6       56.67       54.36      4.34 o 
  -1  13   6      105.59      101.00      3.79 o 
   0  13   6       30.18       36.32      3.33 o 
   1  13   6       34.99       34.00      4.40 o 
   2  13   6      272.85      267.00      7.65 o 
   3  13   6       18.09       21.70      4.75 o 
   4  13   6      173.35      180.34      6.81 o 
   5  13   6       85.20       71.72      5.11 o 
   6  13   6       12.80       16.18      4.96 o 
  -6  14   6      109.72      119.72      8.55 o 
  -5  14   6       21.11       24.41      4.86 o 
  -4  14   6      322.60      360.75      8.57 o 
  -3  14   6       27.93       24.48      3.41 o 
  -2  14   6       60.52       54.42      3.40 o 
  -1  14   6      116.28      112.22      4.60 o 
   0  14   6      317.45      322.90     10.97 o 
   1  14   6      436.31      440.07      9.29 o 
   2  14   6       92.20       87.99      5.68 o 
   3  14   6        7.94        5.57      3.82 o 
   4  14   6       91.22       99.72      5.77 o 
   5  14   6       15.75       10.99      4.66 o 
  -6  15   6       72.03       88.72      8.33 o 
  -5  15   6       18.92       19.94      4.97 o 
  -4  15   6        8.58       -0.24      3.65 o 
  -3  15   6       90.02       85.43      4.47 o 
  -2  15   6       77.37       72.82      5.61 o 
  -1  15   6      186.24      173.96      5.60 o 
   0  15   6      146.66      134.13      5.01 o 
   1  15   6      171.95      170.94      6.33 o 
   2  15   6      238.25      226.56      7.42 o 
   3  15   6        1.79       -3.95      3.95 o 
   4  15   6       77.03       73.57      5.41 o 
   5  15   6       20.62       27.48      5.37 o 
  -6  16   6       10.36        9.99      9.14 o 
  -5  16   6       13.70       17.67      5.33 o 
  -4  16   6       33.00       41.16      8.49 o 
  -3  16   6       60.74       54.42      4.22 o 
  -2  16   6      122.99      104.55      5.87 o 
  -1  16   6       36.61       34.81      3.87 o 
   0  16   6      182.21      158.83      6.41 o 
   1  16   6       77.68       73.16      5.22 o 
   2  16   6       85.55       91.86      5.47 o 
   3  16   6       21.43       18.59      4.48 o 
   4  16   6       43.48       44.93      5.10 o 
   5  16   6       10.75        6.14      6.99 o 
  -5  17   6        9.34       12.96      5.59 o 
  -4  17   6        1.67       -0.88      6.11 o 
  -3  17   6       37.57       36.17      4.74 o 
  -2  17   6        1.06        2.62      4.17 o 
  -1  17   6       28.68       26.00      4.54 o 
   0  17   6       35.33       35.27      3.99 o 
   1  17   6       87.15       76.85      5.21 o 
   2  17   6       19.78       17.23      7.71 o 
   3  17   6       39.16       48.57      5.23 o 
   4  17   6       22.10       24.09      7.20 o 
  -5  18   6      106.33      107.83      9.75 o 
  -4  18   6       32.18       33.99      6.47 o 
  -3  18   6       29.89       28.15      7.81 o 
  -2  18   6       11.92       11.77      6.89 o 
  -1  18   6        6.88        6.64      4.49 o 
   0  18   6       47.57       40.17      4.94 o 
   1  18   6       14.20       11.56      4.54 o 
   2  18   6       16.66        7.91      4.68 o 
   3  18   6        1.36        5.50      4.90 o 
   4  18   6        3.05       16.67      9.81 o 
  -4  19   6        9.53       18.53      6.57 o 
  -3  19   6       36.87       44.32      5.64 o 
  -2  19   6        8.14        2.44      7.18 o 
  -1  19   6       16.91        9.78      4.88 o 
   0  19   6       35.13       29.97      5.73 o 
   1  19   6        3.39       -0.49      4.63 o 
   2  19   6        0.04       -4.91      4.91 o 
   3  19   6       55.07       56.58      5.79 o 
  -3  20   6        1.01       -1.17      7.93 o 
  -2  20   6       94.28       80.64      9.29 o 
  -1  20   6        4.93        1.93      5.60 o 
   0  20   6       48.32       59.74     10.05 o 
   1  20   6       10.33       10.02      5.23 o 
   2  20   6        1.16       -5.05      5.05 o 
  -2  21   6       11.92       20.48     11.41 o 
  -1  21   6       31.34       29.70      8.51 o 
   0  21   6       17.90       12.45      9.62 o 
   1  21   6       17.52       22.17      5.80 o 
  -8   0   7        0.87        9.97      8.69 o 
  -7   0   7       25.06       23.46      7.56 o 
  -6   0   7       22.30       25.59      5.26 o 
  -5   0   7      156.88      158.28     11.54 o 
  -4   0   7      918.82      944.92     20.43 o 
  -3   0   7      222.32      235.64      6.89 o 
  -2   0   7      524.92      576.37     18.87 o 
  -1   0   7     1653.33     1644.63     32.40 o 
   0   0   7        9.12        7.02      1.81 o 
   1   0   7        1.18       -0.08      3.03 o 
   2   0   7        1.70       -1.89      2.90 o 
   3   0   7        0.01       -0.45      2.57 o 
   4   0   7        9.17        5.98      3.62 o 
   5   0   7        0.09       -3.44      4.81 o 
   6   0   7        3.39       10.33      5.69 o 
   7   0   7        4.61        5.01      7.09 o 
  -8   1   7       11.22       11.19      5.91 o 
  -7   1   7       16.87       16.53      4.71 o 
  -6   1   7       47.26       42.37      4.26 o 
  -5   1   7       26.03       25.21      2.65 o 
  -4   1   7       32.94       28.77      2.58 o 
  -3   1   7      114.35      113.11      3.17 o 
  -2   1   7      340.45      356.05      6.13 o 
  -1   1   7      637.12      631.93      8.73 o 
   0   1   7     1508.62     1505.54     20.16 o 
   1   1   7     2022.65     2030.30     29.74 o 
   2   1   7      286.47      324.80      7.12 o 
   3   1   7      112.46       96.75      4.91 o 
   4   1   7      111.15      107.42      4.23 o 
   5   1   7      201.47      214.86      7.03 o 
   6   1   7       22.80       17.92      4.15 o 
   7   1   7        1.31        7.46      5.08 o 
  -8   2   7       44.51       55.62      6.60 o 
  -7   2   7       49.59       40.41      5.11 o 
  -6   2   7       14.67        6.25      6.13 o 
  -5   2   7      131.47      131.74      4.03 o 
  -4   2   7      753.56      761.26     12.02 o 
  -3   2   7       74.92       76.94      4.46 o 
  -2   2   7      125.55      124.05      4.13 o 
  -1   2   7      266.84      270.18      4.51 o 
   0   2   7      770.56      794.90     11.77 o 
   1   2   7      599.15      585.70      9.50 o 
   2   2   7      166.79      149.37      3.03 o 
   3   2   7      439.37      425.67      9.33 o 
   4   2   7       10.95       10.99      2.84 o 
   5   2   7       48.44       43.72      4.00 o 
   6   2   7       48.32       51.93      4.90 o 
   7   2   7       21.80       26.24      6.92 o 
  -8   3   7        0.13        4.09      6.05 o 
  -7   3   7       14.65       12.89      4.82 o 
  -6   3   7       23.30       14.46      3.33 o 
  -5   3   7       70.14       64.88      3.61 o 
  -4   3   7      276.17      253.25      5.69 o 
  -3   3   7      656.40      671.73      9.55 o 
  -2   3   7      757.75      733.70     10.11 o 
  -1   3   7      167.83      173.60      3.29 o 
   0   3   7      226.65      216.52      3.89 o 
   1   3   7      572.36      559.15     12.83 o 
   2   3   7      704.57      743.98     12.24 o 
   3   3   7       48.81       46.06      2.57 o 
   4   3   7       14.06       10.76      2.58 o 
   5   3   7       26.12       24.05      3.74 o 
   6   3   7       48.64       43.91      4.78 o 
   7   3   7       12.02        9.92      5.13 o 
  -8   4   7        0.37        2.40      6.17 o 
  -7   4   7       79.09       76.52      5.96 o 
  -6   4   7       77.42       79.35      4.31 o 
  -5   4   7       33.08       28.15      3.19 o 
  -4   4   7      203.71      192.33      4.55 o 
  -3   4   7        7.21        8.60      1.64 o 
  -2   4   7     1215.33     1280.49     16.81 o 
  -1   4   7      571.01      600.52      7.77 o 
   0   4   7      118.49      109.48      2.62 o 
   1   4   7      266.73      274.16      5.24 o 
   2   4   7        6.43        8.49      4.05 o 
   3   4   7      120.60      123.94      3.76 o 
   4   4   7       39.44       38.46      3.16 o 
   5   4   7       48.41       45.73      5.05 o 
   6   4   7        3.64        6.27      4.24 o 
   7   4   7        4.32        3.39      5.24 o 
  -8   5   7       40.98       56.58      7.60 o 
  -7   5   7       17.56       22.65      5.17 o 
  -6   5   7       13.97       11.35      3.44 o 
  -5   5   7       16.71       19.11      3.14 o 
  -4   5   7      100.64       87.02      3.19 o 
  -3   5   7      216.65      191.16      3.84 o 
  -2   5   7      548.39      592.07      8.53 o 
  -1   5   7      209.94      198.90      3.56 o 
   0   5   7      695.99      715.53     11.71 o 
   1   5   7      791.50      830.44     19.12 o 
   2   5   7       20.10       19.11      2.05 o 
   3   5   7      171.26      156.45      4.64 o 
   4   5   7      138.58      154.68      4.96 o 
   5   5   7      180.35      190.57      6.12 o 
   6   5   7        3.89       13.98      4.40 o 
   7   5   7        5.59        3.10      5.45 o 
  -8   6   7       15.22       26.47      9.45 o 
  -7   6   7       32.54       47.20      8.25 o 
  -6   6   7       23.15       18.76      4.00 o 
  -5   6   7       20.97       18.70      5.56 o 
  -4   6   7       18.81       14.62      2.12 o 
  -3   6   7        0.57        2.42      1.74 o 
  -2   6   7      348.41      384.79      7.54 o 
  -1   6   7       29.15       24.86      1.68 o 
   0   6   7        0.21        0.87      1.54 o 
   1   6   7      214.15      197.20      4.19 o 
   2   6   7      188.36      172.07      4.28 o 
   3   6   7      266.16      263.85      6.24 o 
   4   6   7      128.53      118.83      4.48 o 
   5   6   7       24.59       26.04      3.75 o 
   6   6   7       20.83       15.96      4.60 o 
   7   6   7        3.76       -3.88      7.79 o 
  -8   7   7        3.67       11.80      9.54 o 
  -7   7   7       68.93       80.98      6.97 o 
  -6   7   7      128.18      144.87      8.99 o 
  -5   7   7      231.69      230.21     10.96 o 
  -4   7   7       85.70       79.49      3.45 o 
  -3   7   7      206.70      203.77      5.37 o 
  -2   7   7      285.17      269.72      4.37 o 
  -1   7   7      234.72      236.63      4.62 o 
   0   7   7       69.93       68.76      2.41 o 
   1   7   7      134.32      138.54      5.40 o 
   2   7   7      252.88      267.96      7.58 o 
   3   7   7       48.19       41.04      3.10 o 
   4   7   7        1.92       -1.24      4.63 o 
   5   7   7       96.82      105.38      5.83 o 
   6   7   7       14.63       14.18      4.78 o 
   7   7   7        3.67       12.10      9.40 o 
  -7   8   7        8.00        9.55      4.87 o 
  -6   8   7       96.25       91.61      9.28 o 
  -5   8   7       59.29       57.23      4.59 o 
  -4   8   7        7.76        7.81      2.87 o 
  -3   8   7       23.70       20.38      2.76 o 
  -2   8   7       39.27       31.32      2.08 o 
  -1   8   7      193.21      176.46      4.01 o 
   0   8   7      116.58      101.15      4.65 o 
   1   8   7      213.95      224.37      4.70 o 
   2   8   7      117.33      115.71      3.31 o 
   3   8   7       33.18       32.86      3.12 o 
   4   8   7        2.36        3.12      3.08 o 
   5   8   7       32.86       28.75      3.68 o 
   6   8   7       23.12       10.90      5.03 o 
  -7   9   7       39.53       44.99      5.48 o 
  -6   9   7       73.45       77.61      5.46 o 
  -5   9   7       76.96       67.84      4.68 o 
  -4   9   7      145.06      142.18      5.43 o 
  -3   9   7       48.54       41.90      2.75 o 
  -2   9   7       75.56       69.22      2.65 o 
  -1   9   7      193.64      172.10      5.43 o 
   0   9   7      398.86      439.17      8.74 o 
   1   9   7      105.68      102.99      3.61 o 
   2   9   7      140.52      132.72      4.61 o 
   3   9   7       77.87       68.79      3.73 o 
   4   9   7       19.20       23.01      4.46 o 
   5   9   7       16.88       19.52      3.78 o 
   6   9   7       14.55       18.31      7.63 o 
  -7  10   7       22.18       23.35      6.83 o 
  -6  10   7       17.68       20.91      4.67 o 
  -5  10   7      133.99      136.55      5.87 o 
  -4  10   7       57.19       52.74      3.55 o 
  -3  10   7       25.04       22.09      2.69 o 
  -2  10   7      605.63      663.26      9.88 o 
  -1  10   7      310.81      305.68      6.01 o 
   0  10   7      272.00      267.80      6.08 o 
   1  10   7      236.76      253.12      5.87 o 
   2  10   7       78.90       72.00      4.04 o 
   3  10   7      119.79      121.11      4.63 o 
   4  10   7       39.23       27.20      4.22 o 
   5  10   7       29.10       28.32      3.97 o 
   6  10   7       18.51       17.95      5.31 o 
  -7  11   7        5.17        2.12      6.53 o 
  -6  11   7        2.62       -1.41      4.60 o 
  -5  11   7      149.95      155.27      6.40 o 
  -4  11   7      174.71      160.00      5.26 o 
  -3  11   7      501.84      518.55     11.69 o 
  -2  11   7       90.86       82.75      3.49 o 
  -1  11   7      220.12      215.71      7.02 o 
   0  11   7       21.41       17.50      3.08 o 
   1  11   7      111.21       95.66      8.14 o 
   2  11   7      701.22      763.67     20.41 o 
   3  11   7       13.94       17.39      4.31 o 
   4  11   7        8.91       12.97      3.57 o 
   5  11   7        6.39        3.83      3.74 o 
   6  11   7        5.76       14.20      5.46 o 
  -7  12   7       13.37        2.76      7.12 o 
  -6  12   7       13.86       12.06      8.03 o 
  -5  12   7        2.57        3.74      4.13 o 
  -4  12   7      260.75      242.86      6.61 o 
  -3  12   7       59.96       52.86      3.35 o 
  -2  12   7      332.01      333.73      9.29 o 
  -1  12   7       17.73       21.07      2.70 o 
   0  12   7      172.10      178.51      7.07 o 
   1  12   7      401.50      422.42     12.21 o 
   2  12   7       50.41       53.56      4.08 o 
   3  12   7       92.21       93.35      5.02 o 
   4  12   7       11.89        9.50      6.45 o 
   5  12   7       75.33       76.80      4.72 o 
   6  12   7       17.61       28.30      6.70 o 
  -6  13   7       22.82       21.45      6.63 o 
  -5  13   7       34.64       33.50      4.88 o 
  -4  13   7       39.07       39.95      3.88 o 
  -3  13   7       35.77       37.83      3.85 o 
  -2  13   7      116.13      112.44      4.14 o 
  -1  13   7      137.58      154.08      4.99 o 
   0  13   7      154.88      149.15      6.59 o 
   1  13   7       56.50       55.51      3.62 o 
   2  13   7       36.63       30.84      3.92 o 
   3  13   7       67.33       72.91      7.10 o 
   4  13   7       66.53       64.07      5.17 o 
   5  13   7       54.80       53.04      5.46 o 
  -6  14   7       91.02       87.59      7.95 o 
  -5  14   7        5.18        6.09      4.61 o 
  -4  14   7        1.39       -4.70      4.70 o 
  -3  14   7       27.00       20.55      3.43 o 
  -2  14   7       89.77       80.50      4.25 o 
  -1  14   7      204.72      205.37      6.12 o 
   0  14   7      147.07      134.09      5.46 o 
   1  14   7      159.05      162.89      5.27 o 
   2  14   7       12.58       19.25      3.98 o 
   3  14   7       30.23       29.88      4.38 o 
   4  14   7       35.34       40.83      4.96 o 
   5  14   7        2.47        7.64      5.20 o 
  -6  15   7       10.46       16.09      7.14 o 
  -5  15   7       13.23       17.51      5.13 o 
  -4  15   7       14.02        7.84      3.84 o 
  -3  15   7       38.52       35.71      4.88 o 
  -2  15   7      283.02      296.38      8.45 o 
  -1  15   7       15.92       10.93      3.41 o 
   0  15   7      183.25      160.73      6.09 o 
   1  15   7        3.08        6.36      3.92 o 
   2  15   7       74.25       64.43      5.61 o 
   3  15   7       17.55       13.22      4.53 o 
   4  15   7       47.53       58.52      5.53 o 
   5  15   7       13.91       22.14      5.53 o 
  -5  16   7       17.45       18.72      6.51 o 
  -4  16   7      118.29      124.42      6.23 o 
  -3  16   7        0.50        2.84      3.69 o 
  -2  16   7       18.23       16.53      4.40 o 
  -1  16   7       91.10       87.32      4.63 o 
   0  16   7       30.09       41.33      4.92 o 
   1  16   7       72.46       74.01      7.64 o 
   2  16   7       61.67       52.56      4.98 o 
   3  16   7       18.99       21.11      4.69 o 
   4  16   7       26.58       24.02      5.25 o 
  -5  17   7       11.20       15.33      6.83 o 
  -4  17   7       10.08       12.00      4.76 o 
  -3  17   7       14.91        7.53      4.05 o 
  -2  17   7       32.48       21.15      6.93 o 
  -1  17   7      127.29      109.27      5.83 o 
   0  17   7        9.19       11.83      4.32 o 
   1  17   7        1.11       -2.45      4.38 o 
   2  17   7       39.18       38.26      6.29 o 
   3  17   7       22.59       25.59      5.25 o 
   4  17   7        9.51        2.79      5.31 o 
  -4  18   7        5.79       10.07      6.47 o 
  -3  18   7       40.23       45.81      6.67 o 
  -2  18   7       16.43        3.41      7.11 o 
  -1  18   7      153.31      149.84     10.81 o 
   0  18   7        1.87        3.16      4.61 o 
   1  18   7       13.60       16.66      4.88 o 
   2  18   7        6.88        4.94      5.01 o 
   3  18   7       25.12       33.34      5.71 o 
  -4  19   7       27.37       41.72      8.66 o 
  -3  19   7       49.29       61.30     10.01 o 
  -2  19   7       34.26       26.62      7.79 o 
  -1  19   7       23.87       29.97      6.60 o 
   0  19   7       84.26       87.48      6.89 o 
   1  19   7        2.03       -0.37      5.08 o 
   2  19   7       17.29       15.67      5.58 o 
   3  19   7        4.77       13.37     10.56 o 
  -3  20   7       18.88       17.12      8.59 o 
  -2  20   7        2.44       -0.14      8.28 o 
  -1  20   7       39.70       47.20      8.00 o 
   0  20   7        9.52       11.76      6.10 o 
   1  20   7       22.21       22.58      6.60 o 
   2  20   7        8.10       11.16      9.76 o 
  -1  21   7        6.24        4.24      8.41 o 
   0  21   7        7.35        5.44      9.32 o 
  -8   0   8       11.90        7.81      9.39 o 
  -7   0   8        4.18        1.83      9.26 o 
  -6   0   8      134.11      148.10      8.80 o 
  -5   0   8       25.41       22.52      3.70 o 
  -4   0   8        8.75        8.19      3.15 o 
  -3   0   8     1092.45     1045.04     43.33 o 
  -2   0   8       43.46       49.58      3.20 o 
  -1   0   8        7.88        5.92      2.16 o 
   0   0   8       19.64       15.38      2.07 o 
   1   0   8      421.12      385.46      8.71 o 
   2   0   8       28.71       21.28      3.38 o 
   3   0   8       52.10       57.64      5.01 o 
   4   0   8        1.95       -2.32      4.36 o 
   5   0   8        1.64       -4.97      4.97 o 
   6   0   8       38.10       39.47      6.82 o 
   7   0   8       25.15       25.79      7.82 o 
  -8   1   8        2.26        6.70      6.22 o 
  -7   1   8        0.77        4.41      4.80 o 
  -6   1   8      112.85      113.14      5.63 o 
  -5   1   8       29.03       22.30      2.85 o 
  -4   1   8      556.97      546.69      9.40 o 
  -3   1   8       55.91       43.87      2.44 o 
  -2   1   8      324.99      330.00      5.93 o 
  -1   1   8      121.64      119.63      2.65 o 
   0   1   8     1421.59     1494.69     25.35 o 
   1   1   8      124.44      134.70      3.47 o 
   2   1   8       27.42       23.56      2.49 o 
   3   1   8       99.70       94.73      4.17 o 
   4   1   8       96.87      100.06      4.29 o 
   5   1   8      121.57      131.51      5.74 o 
   6   1   8        3.81        1.61      4.30 o 
   7   1   8        8.17        6.90      5.30 o 
  -8   2   8       37.96       50.71      7.15 o 
  -7   2   8       33.81       31.22      5.17 o 
  -6   2   8       46.04       50.55      5.89 o 
  -5   2   8      156.07      148.80      6.29 o 
  -4   2   8      175.30      163.98      6.23 o 
  -3   2   8      594.37      581.99      9.51 o 
  -2   2   8      282.55      260.96      5.01 o 
  -1   2   8      129.35      120.42      2.71 o 
   0   2   8       51.22       43.12      3.24 o 
   1   2   8      288.33      295.94      5.58 o 
   2   2   8      243.68      231.65      5.22 o 
   3   2   8      389.49      372.22      7.50 o 
   4   2   8      417.97      433.87      9.27 o 
   5   2   8      160.25      160.11      6.29 o 
   6   2   8       17.01       20.16      4.81 o 
   7   2   8        9.81        8.20      6.86 o 
  -8   3   8        3.36       -0.84      6.74 o 
  -7   3   8       22.47       27.73      5.18 o 
  -6   3   8       13.05       15.15      5.71 o 
  -5   3   8      245.80      238.64      8.11 o 
  -4   3   8      177.14      165.35      5.74 o 
  -3   3   8      137.29      134.27      3.63 o 
  -2   3   8      504.39      467.76      7.02 o 
  -1   3   8       31.89       31.83      1.74 o 
   0   3   8      167.13      162.74      3.34 o 
   1   3   8      155.48      165.09      3.80 o 
   2   3   8      631.35      642.97     12.41 o 
   3   3   8      127.19      120.92      6.00 o 
   4   3   8      111.26      109.32      6.10 o 
   5   3   8       41.60       44.53      8.24 o 
   6   3   8       39.60       27.99      4.82 o 
   7   3   8       41.47       38.20      5.72 o 
  -8   4   8       11.71       21.81      7.10 o 
  -7   4   8       15.46       22.30      5.15 o 
  -6   4   8       27.66       26.38      3.60 o 
  -5   4   8      371.88      400.51      9.74 o 
  -4   4   8       75.64       65.10      3.27 o 
  -3   4   8      177.30      183.61      5.00 o 
  -2   4   8      317.86      289.23      5.54 o 
  -1   4   8      334.48      290.86      5.16 o 
   0   4   8      180.83      161.97      4.12 o 
   1   4   8       98.40       88.15      2.77 o 
   2   4   8       68.43       72.32      3.36 o 
   3   4   8      186.12      179.73      4.49 o 
   4   4   8       62.10       66.87      4.24 o 
   5   4   8       40.73       37.63      4.16 o 
   6   4   8        1.78        4.35      4.57 o 
   7   4   8       26.96       39.35     12.52 o 
  -8   5   8        7.51       23.58      7.23 o 
  -7   5   8        4.16        7.29      5.68 o 
  -6   5   8      118.58      128.33      5.22 o 
  -5   5   8      300.66      318.73      7.67 o 
  -4   5   8       80.89       76.47      3.25 o 
  -3   5   8      137.40      138.50      3.71 o 
  -2   5   8       55.76       57.74      2.72 o 
  -1   5   8      153.35      149.00      3.09 o 
   0   5   8       59.91       45.30      2.19 o 
   1   5   8       98.66       91.90      3.64 o 
   2   5   8      224.37      218.73      5.17 o 
   3   5   8       10.64       11.24      4.27 o 
   4   5   8        5.22        3.39      3.01 o 
   5   5   8       30.87       24.23      4.48 o 
   6   5   8        7.96       10.88      5.20 o 
   7   5   8        9.26       10.26     12.47 o 
  -8   6   8       36.76       35.47      8.80 o 
  -7   6   8       68.61       78.59      6.86 o 
  -6   6   8       24.72       18.09      4.15 o 
  -5   6   8       47.86       38.22      3.91 o 
  -4   6   8       34.19       35.47      2.42 o 
  -3   6   8       52.10       49.09      3.17 o 
  -2   6   8      233.34      241.60      4.49 o 
  -1   6   8      202.45      197.43      3.76 o 
   0   6   8      101.97      101.15      3.04 o 
   1   6   8       47.52       45.14      2.57 o 
   2   6   8       22.47       25.69      2.36 o 
   3   6   8      100.92      112.19      4.19 o 
   4   6   8      152.61      159.17      5.61 o 
   5   6   8       16.29       14.23      7.25 o 
   6   6   8       14.22       11.49      5.08 o 
  -7   7   8       44.96       47.60      6.28 o 
  -6   7   8       14.88       18.77      4.12 o 
  -5   7   8      106.44      112.47      5.24 o 
  -4   7   8      372.08      370.36      8.75 o 
  -3   7   8      315.99      288.40      6.42 o 
  -2   7   8       17.60       19.71      2.27 o 
  -1   7   8       23.44       20.09      1.80 o 
   0   7   8      143.91      141.17      3.70 o 
   1   7   8      374.41      360.68      7.96 o 
   2   7   8       26.86       20.21      2.40 o 
   3   7   8       15.93       15.48      2.88 o 
   4   7   8       23.12       17.98      3.28 o 
   5   7   8        7.82        8.35      3.80 o 
   6   7   8       17.62       23.46      5.15 o 
  -7   8   8       57.17       63.64      5.62 o 
  -6   8   8      175.47      181.06      6.95 o 
  -5   8   8      540.51      568.81     15.15 o 
  -4   8   8      216.97      240.19      6.09 o 
  -3   8   8      216.22      219.05      6.28 o 
  -2   8   8       62.17       62.34      2.82 o 
  -1   8   8      427.19      431.31      7.41 o 
   0   8   8       29.70       27.25      2.98 o 
   1   8   8      435.43      462.94      9.72 o 
   2   8   8      148.74      145.71      3.75 o 
   3   8   8        7.96        3.41      2.90 o 
   4   8   8       37.53       40.93      3.71 o 
   5   8   8       11.02        9.90      4.64 o 
   6   8   8       34.17       43.12      5.67 o 
  -7   9   8       32.07       30.12      5.42 o 
  -6   9   8      179.26      201.58     12.31 o 
  -5   9   8      100.92       99.66      5.21 o 
  -4   9   8      236.32      225.37      7.11 o 
  -3   9   8       70.29       60.59      4.28 o 
  -2   9   8      125.75      118.30      3.72 o 
  -1   9   8       29.31       28.52      3.40 o 
   0   9   8       41.68       43.10      4.51 o 
   1   9   8      289.79      278.09      8.48 o 
   2   9   8       22.88       19.71      2.86 o 
   3   9   8       72.40       73.64      3.89 o 
   4   9   8       87.09       91.22      7.25 o 
   5   9   8        6.97        8.87      3.93 o 
   6   9   8       14.97       14.35      5.55 o 
  -7  10   8      145.90      161.43      7.68 o 
  -6  10   8       88.24      107.56      6.12 o 
  -5  10   8       27.42       28.72      5.56 o 
  -4  10   8       35.50       33.36      3.90 o 
  -3  10   8      219.24      204.31      5.08 o 
  -2  10   8       59.81       54.50      3.74 o 
  -1  10   8      373.51      376.19      7.91 o 
   0  10   8      116.22      121.64      4.59 o 
   1  10   8      490.74      500.18      9.59 o 
   2  10   8       27.91       22.59      3.49 o 
   3  10   8        2.68        1.21      3.06 o 
   4  10   8       22.25       12.21      5.38 o 
   5  10   8       29.17       28.01      4.63 o 
   6  10   8        4.10        7.96      6.48 o 
  -7  11   8        6.84        4.50      6.85 o 
  -6  11   8        8.21        9.05      4.97 o 
  -5  11   8       15.73       -0.47      4.09 o 
  -4  11   8      169.63      161.38      6.15 o 
  -3  11   8      107.70      106.24      3.93 o 
  -2  11   8       97.42       97.14      3.76 o 
  -1  11   8      372.41      380.33      8.31 o 
   0  11   8      718.33      799.28     15.50 o 
   1  11   8      318.55      322.61      7.22 o 
   2  11   8       25.62       19.81      3.68 o 
   3  11   8       72.58       76.24      4.78 o 
   4  11   8        7.70       16.03      3.81 o 
   5  11   8        0.86        4.87      6.20 o 
   6  11   8        2.37        4.21     15.02 o 
  -7  12   8        5.32       20.12     12.31 o 
  -6  12   8       57.02       57.39      5.71 o 
  -5  12   8       72.99       77.01      7.62 o 
  -4  12   8       24.13       22.64      3.99 o 
  -3  12   8       12.74       12.16      2.96 o 
  -2  12   8      326.88      322.44      6.81 o 
  -1  12   8      304.40      292.45      8.03 o 
   0  12   8       58.79       64.82      4.05 o 
   1  12   8       16.37       15.50      3.08 o 
   2  12   8       73.87       77.51      4.71 o 
   3  12   8       42.37       33.37      4.36 o 
   4  12   8       62.76       91.08      5.59 o 
   5  12   8       32.41       40.18      4.51 o 
  -6  13   8       26.93       28.32      5.43 o 
  -5  13   8       24.44       30.88      5.38 o 
  -4  13   8       21.79       25.43      4.15 o 
  -3  13   8       30.48       30.61      4.26 o 
  -2  13   8      216.46      202.67      5.42 o 
  -1  13   8      253.21      244.82      7.44 o 
   0  13   8      777.55      823.74     16.36 o 
   1  13   8      274.09      263.80      6.68 o 
   2  13   8      156.05      155.01      9.36 o 
   3  13   8        2.24       -2.05      4.29 o 
   4  13   8       31.42       35.11      4.99 o 
   5  13   8       60.63       69.11      5.73 o 
  -6  14   8       15.11       12.42      6.77 o 
  -5  14   8        6.12        0.83      4.61 o 
  -4  14   8       17.63       16.03      4.34 o 
  -3  14   8       23.06       23.74      3.58 o 
  -2  14   8      113.14      116.42      4.39 o 
  -1  14   8      140.63      119.26      5.57 o 
   0  14   8      412.00      403.60      9.86 o 
   1  14   8        4.91        6.86      4.69 o 
   2  14   8       86.27       74.33      6.95 o 
   3  14   8        8.24        7.75      4.45 o 
   4  14   8       85.45       90.38      6.09 o 
   5  14   8        7.15       10.04      5.24 o 
  -6  15   8       29.27       41.19      7.62 o 
  -5  15   8       35.57       33.99      5.32 o 
  -4  15   8       19.79       15.98      4.68 o 
  -3  15   8       10.98       15.75      4.79 o 
  -2  15   8        0.76       -0.85      3.43 o 
  -1  15   8       87.05       95.42      5.35 o 
   0  15   8       67.54       65.83      6.20 o 
   1  15   8       67.57       65.37      4.99 o 
   2  15   8        9.17       20.62      4.43 o 
   3  15   8       15.29       12.39      4.70 o 
   4  15   8       56.48       59.29      5.85 o 
  -5  16   8       20.13       29.20      5.71 o 
  -4  16   8       11.80       16.87      5.07 o 
  -3  16   8       33.69       36.48      4.11 o 
  -2  16   8       15.24       15.18      3.91 o 
  -1  16   8       10.57       11.98      4.32 o 
   0  16   8        0.67        0.71      8.44 o 
   1  16   8       10.30        1.00      4.37 o 
   2  16   8       52.35       58.72      5.36 o 
   3  16   8       13.49       17.21      5.04 o 
   4  16   8        9.91       11.93      5.51 o 
  -5  17   8       10.10       10.09      8.21 o 
  -4  17   8        0.40       -0.15      5.09 o 
  -3  17   8        4.46        0.98      4.59 o 
  -2  17   8       16.91       14.79      4.48 o 
  -1  17   8        7.93        5.74      4.53 o 
   0  17   8        7.11       12.09      5.66 o 
   1  17   8       27.28       35.95     10.53 o 
   2  17   8       14.03       18.82      5.07 o 
   3  17   8       11.48       12.02      5.39 o 
  -4  18   8        0.57        5.61      6.44 o 
  -3  18   8       35.48       48.21      6.28 o 
  -2  18   8       16.75       21.28      7.06 o 
  -1  18   8       28.46       25.62      6.33 o 
   0  18   8       66.20       56.34      8.65 o 
   1  18   8       30.78       27.97      6.06 o 
   2  18   8        6.11       10.29      5.26 o 
   3  18   8        3.74       -0.96      7.06 o 
  -3  19   8       16.92        4.60      6.37 o 
  -2  19   8       12.07       13.46     10.09 o 
  -1  19   8        7.05        3.20      6.56 o 
   0  19   8        6.60       11.25      8.67 o 
   1  19   8       49.42       47.81      6.73 o 
   2  19   8        3.84        3.58      5.63 o 
  -2  20   8       21.08       33.04      6.85 o 
  -1  20   8       83.01       75.67      9.68 o 
   0  20   8        3.88       -6.64      9.17 o 
   1  20   8        0.84       -2.68      9.07 o 
  -8   0   9        1.47       -8.84      8.84 o 
  -7   0   9       28.73       41.83      8.39 o 
  -6   0   9       61.29       65.84      6.98 o 
  -5   0   9       58.66       59.61      4.74 o 
  -4   0   9       27.28       32.71      7.33 o 
  -3   0   9      451.10      458.85     11.44 o 
  -2   0   9      248.66      235.71      6.87 o 
  -1   0   9      304.78      302.85     10.74 o 
   0   0   9        1.27        2.40      4.05 o 
   1   0   9        2.03        7.28      3.08 o 
   2   0   9     1837.93     1839.30     44.46 o 
   3   0   9       89.97       85.55      6.02 o 
   4   0   9      310.35      281.33     11.15 o 
   5   0   9       34.52       36.75      6.21 o 
   6   0   9        1.48        6.00      6.41 o 
  -8   1   9       17.09       13.15      6.58 o 
  -7   1   9       19.17       18.41      5.13 o 
  -6   1   9      201.96      218.18      8.15 o 
  -5   1   9      239.78      227.20      5.58 o 
  -4   1   9        3.21        5.12      2.36 o 
  -3   1   9       36.93       36.04      2.45 o 
  -2   1   9      671.22      645.06     10.26 o 
  -1   1   9      411.93      422.60      7.14 o 
   0   1   9       68.95       70.63      2.39 o 
   1   1   9       36.04       32.13      2.75 o 
   2   1   9      107.64       95.36      3.93 o 
   3   1   9       46.80       45.60      4.81 o 
   4   1   9        7.13        5.36      3.28 o 
   5   1   9       24.12       31.11      4.29 o 
   6   1   9       16.68       16.08      4.68 o 
  -8   2   9       35.38       53.25      7.10 o 
  -7   2   9        7.86       16.67      5.95 o 
  -6   2   9       12.72       11.51      5.49 o 
  -5   2   9       29.93       34.17      3.74 o 
  -4   2   9      150.37      139.41      4.15 o 
  -3   2   9      244.05      222.09      6.79 o 
  -2   2   9       86.61       83.36      2.87 o 
  -1   2   9       82.08       80.57      2.66 o 
   0   2   9       25.91       26.79      1.67 o 
   1   2   9       42.75       35.65      2.17 o 
   2   2   9       16.03       17.20      2.45 o 
   3   2   9       78.81       76.36      4.52 o 
   4   2   9       86.23       85.46      4.72 o 
   5   2   9       19.32       18.67      4.11 o 
   6   2   9        1.35       -0.22      4.56 o 
  -8   3   9        2.10        3.18      9.51 o 
  -7   3   9       57.24       54.81      5.68 o 
  -6   3   9       29.64       33.53      3.84 o 
  -5   3   9      540.39      556.76     10.04 o 
  -4   3   9        0.36       -2.29      2.29 o 
  -3   3   9       35.14       32.04      2.57 o 
  -2   3   9      172.68      176.06      4.09 o 
  -1   3   9      406.19      406.49      7.05 o 
   0   3   9       16.09       18.84      1.62 o 
   1   3   9      251.59      274.97      6.47 o 
   2   3   9       30.40       25.54      3.89 o 
   3   3   9      136.86      135.49      5.75 o 
   4   3   9       36.24       31.67      4.04 o 
   5   3   9       38.16       40.91      6.60 o 
   6   3   9       12.27       17.62      5.22 o 
  -8   4   9        2.96        8.52      8.52 o 
  -7   4   9       95.18      116.00      7.54 o 
  -6   4   9       19.32       19.38      3.69 o 
  -5   4   9      136.89      126.20      4.95 o 
  -4   4   9      190.97      185.93      4.73 o 
  -3   4   9     1020.76     1050.07     15.92 o 
  -2   4   9      470.59      452.88      7.80 o 
  -1   4   9      266.69      266.26      5.94 o 
   0   4   9       27.10       21.87      1.83 o 
   1   4   9       27.42       24.02      2.56 o 
   2   4   9      160.83      162.76      5.07 o 
   3   4   9       41.20       33.92      3.06 o 
   4   4   9       51.93       52.31      4.31 o 
   5   4   9       13.50        9.59      4.81 o 
   6   4   9       15.83       29.25      5.12 o 
  -8   5   9       34.19       47.86     12.26 o 
  -7   5   9       57.53       62.30      6.51 o 
  -6   5   9       48.52       45.80      4.56 o 
  -5   5   9      127.49      131.75      5.64 o 
  -4   5   9      118.19      118.09      5.17 o 
  -3   5   9      187.93      180.85      5.44 o 
  -2   5   9       31.06       28.77      2.03 o 
  -1   5   9      217.84      224.51      9.52 o 
   0   5   9       24.49       22.04      1.85 o 
   1   5   9       60.25       55.12      3.22 o 
   2   5   9      123.28      127.21      5.49 o 
   3   5   9       98.71      100.89      4.03 o 
   4   5   9       92.50       96.36      5.04 o 
   5   5   9       15.26       17.07      4.17 o 
   6   5   9       32.80       37.88      5.37 o 
  -7   6   9       28.72       36.22     11.11 o 
  -6   6   9       73.09       81.21      5.13 o 
  -5   6   9       32.50       34.94      3.95 o 
  -4   6   9      156.38      144.78      4.16 o 
  -3   6   9       50.22       42.66      4.51 o 
  -2   6   9       23.80       22.79      2.16 o 
  -1   6   9      140.05      131.47      4.16 o 
   0   6   9       23.05       20.21      2.13 o 
   1   6   9      180.46      173.78      6.59 o 
   2   6   9      197.71      203.28      5.27 o 
   3   6   9      147.04      160.81      5.06 o 
   4   6   9       60.90       57.52      4.46 o 
   5   6   9        4.66        3.41      4.16 o 
   6   6   9        5.16        8.32      5.15 o 
  -7   7   9       17.67       15.49      5.03 o 
  -6   7   9      143.48      148.53      6.46 o 
  -5   7   9      138.27      130.89      7.13 o 
  -4   7   9      161.69      162.53      5.00 o 
  -3   7   9      412.46      419.71      8.51 o 
  -2   7   9      113.48      104.87      3.73 o 
  -1   7   9      111.54      107.11      3.33 o 
   0   7   9      119.74      104.10      5.58 o 
   1   7   9      163.63      156.22      4.95 o 
   2   7   9       55.54       51.77      3.22 o 
   3   7   9       22.27       17.53      3.17 o 
   4   7   9       34.69       17.40      5.01 o 
   5   7   9        4.46        0.74      4.11 o 
   6   7   9       12.37       20.28      6.12 o 
  -7   8   9       43.52       44.95      7.43 o 
  -6   8   9       53.34       55.98      5.14 o 
  -5   8   9      146.77      157.13      6.12 o 
  -4   8   9      281.66      302.43      7.16 o 
  -3   8   9       65.11       62.88      3.49 o 
  -2   8   9     1117.20     1162.57     19.13 o 
  -1   8   9      548.55      527.62      8.96 o 
   0   8   9      188.80      167.78      5.77 o 
   1   8   9        5.11        1.19      2.81 o 
   2   8   9       16.35       10.70      2.54 o 
   3   8   9       43.78       46.57      3.65 o 
   4   8   9       11.34        7.68      3.66 o 
   5   8   9        3.41        8.68      4.41 o 
   6   8   9        5.40        4.15      5.51 o 
  -7   9   9       10.13       19.17      5.59 o 
  -6   9   9       38.30       35.93      4.82 o 
  -5   9   9      627.15      685.95     14.90 o 
  -4   9   9      358.41      396.08      9.77 o 
  -3   9   9      667.48      689.87     12.70 o 
  -2   9   9      905.61      953.31     14.68 o 
  -1   9   9      519.33      522.87      9.06 o 
   0   9   9       29.15       28.85      3.85 o 
   1   9   9       39.46       36.67      3.37 o 
   2   9   9      138.98      136.24      5.51 o 
   3   9   9      106.68       99.05      4.50 o 
   4   9   9        7.63       11.44      4.30 o 
   5   9   9        1.53        6.79      5.10 o 
   6   9   9        5.01       -4.75      8.10 o 
  -7  10   9        0.03        5.58      5.69 o 
  -6  10   9       16.85       19.14      4.80 o 
  -5  10   9       10.42        7.26      4.10 o 
  -4  10   9      136.46      149.18      6.71 o 
  -3  10   9        3.42        0.98      2.89 o 
  -2  10   9       18.09       17.27      2.80 o 
  -1  10   9       13.38       19.66      3.30 o 
   0  10   9       75.22       64.90      4.82 o 
   1  10   9       28.35       37.04      3.52 o 
   2  10   9      216.28      214.62      6.67 o 
   3  10   9      169.51      185.10      5.92 o 
   4  10   9       85.02       98.54      6.08 o 
   5  10   9       49.22       66.89      5.54 o 
  -7  11   9        9.20        7.52      7.96 o 
  -6  11   9       13.49       18.05      5.07 o 
  -5  11   9       11.24       10.05      5.09 o 
  -4  11   9       72.79       63.81      4.53 o 
  -3  11   9       97.73       92.91      4.48 o 
  -2  11   9      135.20      124.59      4.18 o 
  -1  11   9       31.97       28.61      3.64 o 
   0  11   9      468.69      499.99     13.07 o 
   1  11   9      525.76      554.46     11.90 o 
   2  11   9       19.18       10.27      3.87 o 
   3  11   9       40.69       38.08      4.39 o 
   4  11   9       29.18       27.83      5.36 o 
   5  11   9        8.97        5.01      4.35 o 
  -6  12   9       14.45       16.78      7.96 o 
  -5  12   9       29.28       26.78      4.71 o 
  -4  12   9      106.99      109.65      5.54 o 
  -3  12   9      183.72      192.22      6.03 o 
  -2  12   9       87.60       80.60      3.76 o 
  -1  12   9        5.43        6.31      3.53 o 
   0  12   9        8.76        3.22      4.48 o 
   1  12   9       55.06       47.65      5.53 o 
   2  12   9       48.19       41.27      4.31 o 
   3  12   9       72.60       74.90      5.96 o 
   4  12   9       77.13       86.11      5.83 o 
   5  12   9        3.89        2.12      4.56 o 
  -6  13   9       27.21       17.49      5.58 o 
  -5  13   9        3.09        2.94      4.63 o 
  -4  13   9       23.80       24.09      4.56 o 
  -3  13   9       21.68       24.39      3.65 o 
  -2  13   9       69.81       62.41      3.94 o 
  -1  13   9       33.87       29.39      4.06 o 
   0  13   9      136.25      132.15      6.63 o 
   1  13   9       15.88       18.34      3.89 o 
   2  13   9       70.03       65.88      5.06 o 
   3  13   9       98.76      105.67      5.87 o 
   4  13   9       32.99       39.88      6.43 o 
   5  13   9        4.98       21.33      6.68 o 
  -6  14   9        2.52       -3.22      7.36 o 
  -5  14   9        5.62       11.27      4.87 o 
  -4  14   9        1.15       -3.80      5.16 o 
  -3  14   9       26.53       28.34      4.21 o 
  -2  14   9       45.66       49.67      4.09 o 
  -1  14   9        7.44        3.78      3.86 o 
   0  14   9       41.97       49.54      5.43 o 
   1  14   9       32.16       30.83      5.27 o 
   2  14   9       88.23       97.35      5.70 o 
   3  14   9       54.37       51.15      5.59 o 
   4  14   9        3.50       11.07      5.28 o 
  -5  15   9       33.21       33.63      5.49 o 
  -4  15   9       45.52       39.88      5.05 o 
  -3  15   9        8.19       11.57      4.27 o 
  -2  15   9       40.97       38.94      3.91 o 
  -1  15   9       83.59       77.34      5.32 o 
   0  15   9        6.71        9.72      5.16 o 
   1  15   9      105.88      118.60      6.80 o 
   2  15   9        9.12       -0.37      6.41 o 
   3  15   9       19.59       23.54      5.14 o 
   4  15   9        6.88        3.44      5.54 o 
  -5  16   9        9.84        6.94      6.47 o 
  -4  16   9       39.07       43.83      5.52 o 
  -3  16   9        0.07        3.10      4.91 o 
  -2  16   9       30.18       20.02      5.90 o 
  -1  16   9       85.35       81.61      5.58 o 
   0  16   9        6.42        6.11      8.36 o 
   1  16   9       26.62       16.13      7.61 o 
   2  16   9       42.07       40.77      5.39 o 
   3  16   9       23.43       23.12      8.42 o 
  -4  17   9       51.90       63.32      6.82 o 
  -3  17   9       10.59        4.80      5.37 o 
  -2  17   9       24.67       26.34      4.35 o 
  -1  17   9       93.06       97.25      7.32 o 
   0  17   9       18.06       15.92      6.04 o 
   1  17   9       36.81       30.39      8.70 o 
   2  17   9       39.55       43.75      6.71 o 
   3  17   9       19.97       25.17      6.44 o 
  -3  18   9       29.47       37.07      9.07 o 
  -2  18   9       49.98       46.83      6.38 o 
  -1  18   9       11.92        3.26     10.28 o 
   0  18   9       26.90       24.91      8.94 o 
   1  18   9       20.84       11.43      8.65 o 
   2  18   9       12.47       15.86      6.04 o 
  -2  19   9        5.00        6.89      6.26 o 
  -1  19   9       19.34       35.70     10.40 o 
   0  19   9       16.17       20.88      9.48 o 
   1  19   9       48.20       39.96      9.97 o 
  -8   0  10        6.28       17.45      9.26 o 
  -7   0  10       28.13       27.64      7.55 o 
  -6   0  10       30.58       25.95      6.53 o 
  -5   0  10        6.37        5.46      4.26 o 
  -4   0  10     1360.91     1413.86     29.89 o 
  -3   0  10      343.95      315.80     13.92 o 
  -2   0  10      122.43      105.66      6.58 o 
  -1   0  10       44.66       48.69      3.40 o 
   0   0  10       18.81       20.35      3.30 o 
   1   0  10      109.47      100.62      3.68 o 
   2   0  10      133.29      119.56      6.32 o 
   3   0  10        2.52        1.50      4.93 o 
   4   0  10       17.21       19.42      5.23 o 
   5   0  10        5.48       10.36      6.86 o 
   6   0  10       18.25       22.06      7.47 o 
  -8   1  10       13.86       20.48      9.71 o 
  -7   1  10        4.90        2.14      5.15 o 
  -6   1  10       89.06       92.60      8.50 o 
  -5   1  10      128.83      131.14      4.37 o 
  -4   1  10       24.96       17.59      2.66 o 
  -3   1  10      330.47      330.04      7.59 o 
  -2   1  10       30.16       30.22      2.36 o 
  -1   1  10        4.67        2.22      1.84 o 
   0   1  10      124.93      118.57      3.36 o 
   1   1  10       69.00       62.72      2.47 o 
   2   1  10      165.60      148.66      4.96 o 
   3   1  10       22.80       21.67      6.48 o 
   4   1  10      248.44      283.18     11.54 o 
   5   1  10        4.25        7.15      4.06 o 
   6   1  10       14.01       12.41      5.12 o 
  -8   2  10        0.71        1.39      7.87 o 
  -7   2  10       10.60       15.37      5.29 o 
  -6   2  10       23.66       21.05      4.17 o 
  -5   2  10       52.77       51.42      3.31 o 
  -4   2  10        1.94        2.47      3.58 o 
  -3   2  10      467.59      449.60      8.12 o 
  -2   2  10        6.07        2.62      1.98 o 
  -1   2  10      166.69      168.78      4.37 o 
   0   2  10      122.75      114.96      3.50 o 
   1   2  10      372.70      382.64      7.31 o 
   2   2  10       71.84       63.27      3.70 o 
   3   2  10        8.15        9.57      3.41 o 
   4   2  10       27.14       23.06      3.97 o 
   5   2  10       15.13       20.06      5.69 o 
   6   2  10        6.55        7.69      6.59 o 
  -7   3  10       33.05       30.56      5.49 o 
  -6   3  10       51.46       63.68      4.45 o 
  -5   3  10      197.58      198.79      5.37 o 
  -4   3  10       90.82       79.53      4.11 o 
  -3   3  10      399.38      401.84      7.50 o 
  -2   3  10       78.05       69.27      2.83 o 
  -1   3  10      100.91       85.43      2.93 o 
   0   3  10       35.86       34.16      2.17 o 
   1   3  10      128.30      130.90      4.59 o 
   2   3  10      241.54      240.58      6.51 o 
   3   3  10       59.89       59.87      4.10 o 
   4   3  10       12.57       10.79      3.88 o 
   5   3  10       25.74       28.83      4.57 o 
   6   3  10       10.85       10.00      5.15 o 
  -7   4  10       39.56       63.45     13.81 o 
  -6   4  10       45.01       45.94      5.19 o 
  -5   4  10      584.96      650.99     12.67 o 
  -4   4  10      122.77      122.21      4.20 o 
  -3   4  10      251.88      239.06      5.35 o 
  -2   4  10      288.49      296.03      5.84 o 
  -1   4  10      505.49      507.42      9.34 o 
   0   4  10      358.87      363.27      8.68 o 
   1   4  10      144.91      142.75      4.74 o 
   2   4  10      171.73      173.11     14.53 o 
   3   4  10      100.32      100.72      5.28 o 
   4   4  10        2.32        7.45      5.15 o 
   5   4  10        3.61        5.03      4.28 o 
   6   4  10       11.44       14.81      5.32 o 
  -7   5  10        1.15       -5.75      5.75 o 
  -6   5  10       41.33       51.83      4.75 o 
  -5   5  10       46.95       46.98      4.23 o 
  -4   5  10       41.44       39.38      3.19 o 
  -3   5  10      138.09      129.18      4.41 o 
  -2   5  10      392.82      380.66      7.13 o 
  -1   5  10      118.52      111.22      3.69 o 
   0   5  10       72.03       68.95      3.81 o 
   1   5  10       59.27       61.91     11.34 o 
   2   5  10      272.44      278.99      7.27 o 
   3   5  10      408.73      454.92     10.69 o 
   4   5  10      152.83      164.23      6.41 o 
   5   5  10       31.40       36.93      4.87 o 
   6   5  10        4.40       -5.29      5.29 o 
  -7   6  10       13.92        4.02     11.17 o 
  -6   6  10      132.20      134.27      7.29 o 
  -5   6  10       72.68       78.62      4.72 o 
  -4   6  10      288.90      273.78      7.89 o 
  -3   6  10      169.92      171.39      4.97 o 
  -2   6  10      106.12      103.89      3.82 o 
  -1   6  10      269.99      257.10      5.89 o 
   0   6  10      108.37      103.68      4.20 o 
   1   6  10      104.67       97.58      4.02 o 
   2   6  10       30.91       29.27      3.35 o 
   3   6  10       98.08      100.58      4.96 o 
   4   6  10       27.20       24.16      4.33 o 
   5   6  10        7.02        6.08      4.50 o 
   6   6  10        1.21       -1.46      5.58 o 
  -7   7  10       31.94       41.64      7.09 o 
  -6   7  10       88.06       91.75      5.63 o 
  -5   7  10       82.75       80.89      4.98 o 
  -4   7  10      383.55      392.00      8.48 o 
  -3   7  10      675.42      747.74     13.41 o 
  -2   7  10      655.25      655.85     11.93 o 
  -1   7  10      394.06      388.70      7.92 o 
   0   7  10      193.83      175.04      9.80 o 
   1   7  10      359.75      361.82      8.44 o 
   2   7  10       62.26       67.54      3.67 o 
   3   7  10        8.60        5.46      3.72 o 
   4   7  10        2.96        2.91      4.17 o 
   5   7  10        4.52       11.86      6.38 o 
   6   7  10        7.59       -4.63      8.49 o 
  -7   8  10        5.46       -2.15      5.18 o 
  -6   8  10       32.50       36.57      4.94 o 
  -5   8  10       16.67       10.50      3.93 o 
  -4   8  10       49.37       51.84      3.64 o 
  -3   8  10      258.60      256.44      6.46 o 
  -2   8  10      481.28      485.33      9.61 o 
  -1   8  10      471.03      474.56     10.69 o 
   0   8  10      395.60      402.19     18.54 o 
   1   8  10      528.35      544.76     11.46 o 
   2   8  10      110.57      125.99      4.60 o 
   3   8  10       98.16      103.19      5.33 o 
   4   8  10       12.36       10.94      4.51 o 
   5   8  10       17.76       19.84      5.25 o 
  -7   9  10        8.43       13.14      8.78 o 
  -6   9  10        3.53       -0.90      4.60 o 
  -5   9  10       21.98       22.83      4.23 o 
  -4   9  10        3.84        3.50      3.13 o 
  -3   9  10      231.28      263.42      6.62 o 
  -2   9  10      299.94      286.55      6.84 o 
  -1   9  10       54.12       52.40      3.47 o 
   0   9  10      966.28     1006.14     22.28 o 
   1   9  10      362.36      368.55     15.01 o 
   2   9  10      195.25      205.39      9.20 o 
   3   9  10       49.62       49.91      4.07 o 
   4   9  10       17.60       29.77      4.98 o 
   5   9  10       23.38       21.73      6.95 o 
  -6  10  10       32.37       39.82      5.34 o 
  -5  10  10       27.62       24.50      4.46 o 
  -4  10  10       38.79       40.63      4.16 o 
  -3  10  10      291.62      295.96      7.28 o 
  -2  10  10      282.95      278.82      8.93 o 
  -1  10  10      572.54      613.13     11.70 o 
   0  10  10      158.99      137.59      6.34 o 
   1  10  10      343.39      341.70     10.26 o 
   2  10  10      195.48      184.27      7.39 o 
   3  10  10       83.67       97.45      6.45 o 
   4  10  10       10.03        6.88      4.27 o 
   5  10  10       29.34       29.88      6.13 o 
  -6  11  10        0.39       -4.27      5.09 o 
  -5  11  10        5.54        4.99      6.30 o 
  -4  11  10        4.88        4.68      3.80 o 
  -3  11  10       57.61       52.80      3.82 o 
  -2  11  10      114.18      111.67      4.45 o 
  -1  11  10       28.01       26.00      3.30 o 
   0  11  10       76.83       62.60      5.16 o 
   1  11  10       20.59       19.89      4.59 o 
   2  11  10       60.46       66.09      5.47 o 
   3  11  10       19.55       23.89      6.67 o 
   4  11  10       34.44       30.21      4.84 o 
   5  11  10       47.78       54.53      5.67 o 
  -6  12  10       47.16       50.66      6.03 o 
  -5  12  10       42.14       40.61      4.97 o 
  -4  12  10        3.27        4.28      3.94 o 
  -3  12  10       25.83       24.39      3.63 o 
  -2  12  10       18.25       16.75      4.74 o 
  -1  12  10       37.82       38.52      3.60 o 
   0  12  10      194.14      194.24     12.39 o 
   1  12  10       15.14       14.19      4.68 o 
   2  12  10      138.15      133.98      7.00 o 
   3  12  10       30.35       30.27      5.25 o 
   4  12  10       22.78       28.21      5.96 o 
  -6  13  10       15.41       16.49      6.75 o 
  -5  13  10       12.00       15.77      4.85 o 
  -4  13  10       26.09       25.53      4.48 o 
  -3  13  10        6.43       -0.76      3.43 o 
  -2  13  10      126.51      148.98      9.08 o 
  -1  13  10      104.79      119.63      5.65 o 
   0  13  10       47.75       54.81      5.62 o 
   1  13  10       96.45      106.53      8.67 o 
   2  13  10       18.38       25.93      8.46 o 
   3  13  10        4.75        4.56      5.29 o 
   4  13  10        8.63        9.24      5.60 o 
  -5  14  10       52.22       56.37      5.79 o 
  -4  14  10       49.28       44.18      5.16 o 
  -3  14  10       30.79       27.03      5.10 o 
  -2  14  10       26.72       17.65      4.08 o 
  -1  14  10       31.89       26.41      4.42 o 
   0  14  10      140.89      151.03      7.53 o 
   1  14  10        3.32        6.56      7.11 o 
   2  14  10       23.95       26.16      7.90 o 
   3  14  10        5.27        5.32      5.16 o 
   4  14  10        0.24        6.42      5.91 o 
  -5  15  10       47.59       50.57      5.92 o 
  -4  15  10       37.02       39.02      5.40 o 
  -3  15  10        6.65       10.18      4.89 o 
  -2  15  10       25.61       32.53      4.52 o 
  -1  15  10        5.58        5.98      4.41 o 
   0  15  10       17.24       13.20      7.69 o 
   1  15  10       49.04       41.28      8.13 o 
   2  15  10       19.47       30.38      8.19 o 
   3  15  10       40.43       51.40      7.22 o 
  -4  16  10       35.06       31.76      5.54 o 
  -3  16  10        4.89       -4.47      5.03 o 
  -2  16  10       56.84       56.33      5.16 o 
  -1  16  10        6.87        7.34      6.16 o 
   0  16  10        0.92        3.16      6.99 o 
   1  16  10       52.89       54.67      8.84 o 
   2  16  10       48.41       59.98      9.38 o 
   3  16  10       48.17       62.81      9.92 o 
  -4  17  10       22.53       25.58      7.72 o 
  -3  17  10        7.89        6.68      5.48 o 
  -2  17  10       22.10       28.80      5.52 o 
  -1  17  10       34.85       25.07      6.42 o 
   0  17  10       31.90       44.48      8.90 o 
   1  17  10       15.01       -8.23      8.75 o 
   2  17  10       72.92       95.08     10.60 o 
  -3  18  10        6.58        2.34      6.07 o 
  -2  18  10        2.00        0.00      5.65 o 
  -1  18  10        1.55        4.96      6.76 o 
   0  18  10       35.31       40.09     12.84 o 
   1  18  10       33.05       30.49      9.67 o 
  -1  19  10       22.72       19.32     15.80 o 
   0  19  10       52.91       66.88     14.27 o 
  -7   0  11       56.30       59.28      8.83 o 
  -6   0  11       16.64        7.11      6.03 o 
  -5   0  11       47.74       41.05      4.71 o 
  -4   0  11       74.44       66.16      4.76 o 
  -3   0  11        1.27        0.47      3.35 o 
  -2   0  11      238.73      234.04     11.79 o 
  -1   0  11      369.73      355.54     11.29 o 
   0   0  11        0.33       -3.27      3.27 o 
   1   0  11       19.84       11.74      8.99 o 
   2   0  11       22.41       18.03      4.59 o 
   3   0  11      465.51      542.54     17.08 o 
   4   0  11       29.10       32.05      6.16 o 
   5   0  11        0.10       -5.76      6.15 o 
   6   0  11       72.31       88.03      9.39 o 
  -7   1  11       20.03       27.90      6.47 o 
  -6   1  11        1.36        4.70      4.04 o 
  -5   1  11       43.39       37.23      3.36 o 
  -4   1  11       86.05       81.04      3.56 o 
  -3   1  11      141.31      134.21      4.09 o 
  -2   1  11      476.64      484.63      8.50 o 
  -1   1  11      200.12      186.34      5.87 o 
   0   1  11       89.49       93.21      3.35 o 
   1   1  11       17.72       11.45      3.44 o 
   2   1  11       86.54       80.01      4.10 o 
   3   1  11       48.51       43.43      4.22 o 
   4   1  11      156.40      171.80      7.32 o 
   5   1  11       11.33        9.60      4.60 o 
   6   1  11        6.87        8.89      6.35 o 
  -7   2  11        0.69        6.13      5.53 o 
  -6   2  11       37.34       49.37      5.20 o 
  -5   2  11       97.44       95.94      4.18 o 
  -4   2  11      123.64      113.45      5.79 o 
  -3   2  11       80.42       74.76      3.29 o 
  -2   2  11      372.68      342.57      6.64 o 
  -1   2  11       81.43       76.95      3.25 o 
   0   2  11      273.62      266.50      5.88 o 
   1   2  11      268.12      266.16     11.98 o 
   2   2  11       67.45       59.95      3.85 o 
   3   2  11       21.31       22.90      4.00 o 
   4   2  11       42.31       49.30      5.06 o 
   5   2  11       19.03       13.39      4.62 o 
   6   2  11       26.32       33.41     10.80 o 
  -7   3  11       65.48       77.59      7.09 o 
  -6   3  11       44.05       44.55      6.34 o 
  -5   3  11       37.09       35.70      3.27 o 
  -4   3  11       63.52       66.94      3.45 o 
  -3   3  11      237.35      224.95      5.30 o 
  -2   3  11        7.35        0.78      2.16 o 
  -1   3  11      575.40      574.95     15.37 o 
   0   3  11       16.90       17.80      4.03 o 
   1   3  11       43.11       41.10      3.36 o 
   2   3  11       90.59       88.29      3.87 o 
   3   3  11      102.87      105.95      6.31 o 
   4   3  11        0.45        2.34      4.03 o 
   5   3  11        4.15        6.92      4.62 o 
  -7   4  11       27.40       40.15      6.44 o 
  -6   4  11        8.22       10.28      4.70 o 
  -5   4  11       20.09       24.17      3.37 o 
  -4   4  11      347.87      331.10      7.00 o 
  -3   4  11       44.68       40.14      2.83 o 
  -2   4  11      349.38      349.73      9.18 o 
  -1   4  11      155.11      145.61      4.32 o 
   0   4  11      279.44      268.29      9.31 o 
   1   4  11      358.33      351.53     12.35 o 
   2   4  11      114.09      111.06      6.13 o 
   3   4  11      103.17       97.19      5.06 o 
   4   4  11       89.89       83.19      5.71 o 
   5   4  11       59.08       54.50      5.35 o 
  -7   5  11        1.12       10.49      6.05 o 
  -6   5  11        4.08        1.32      5.29 o 
  -5   5  11        4.41        2.41      3.69 o 
  -4   5  11      139.33      123.79      4.54 o 
  -3   5  11      191.53      197.78      5.01 o 
  -2   5  11      367.74      364.20      7.00 o 
  -1   5  11      603.38      608.37     11.07 o 
   0   5  11      688.04      731.60     16.70 o 
   1   5  11      764.22      854.83     14.64 o 
   2   5  11       90.64       97.29      5.09 o 
   3   5  11      130.12      140.56      5.83 o 
   4   5  11       34.01       35.73      4.74 o 
   5   5  11       39.09       37.00      5.91 o 
  -7   6  11        7.76        8.43      6.23 o 
  -6   6  11       10.01       14.93      5.00 o 
  -5   6  11      109.59      111.03      5.51 o 
  -4   6  11       71.96       69.30      3.49 o 
  -3   6  11      241.71      233.42      6.00 o 
  -2   6  11      814.19      820.46     21.10 o 
  -1   6  11      704.06      745.10     13.17 o 
   0   6  11      384.05      381.14     10.30 o 
   1   6  11      201.74      215.77      7.55 o 
   2   6  11       13.01       13.24      3.58 o 
   3   6  11       29.54       33.75      4.30 o 
   4   6  11       33.78       31.21      8.06 o 
   5   6  11       21.21       20.50      5.27 o 
  -7   7  11        3.11        6.84      7.32 o 
  -6   7  11       34.15       42.83      5.09 o 
  -5   7  11       11.15        6.97      3.99 o 
  -4   7  11      115.86      106.77      4.51 o 
  -3   7  11       87.56      103.87      4.23 o 
  -2   7  11      161.85      151.04      4.75 o 
  -1   7  11        2.50        7.54      3.02 o 
   0   7  11       44.03       44.83      4.07 o 
   1   7  11       50.69       45.96      4.60 o 
   2   7  11      202.64      224.09      8.04 o 
   3   7  11      213.28      225.25      8.63 o 
   4   7  11       45.68       50.73      7.10 o 
   5   7  11       36.28       47.03      9.85 o 
  -7   8  11        3.46       15.65      7.47 o 
  -6   8  11        4.21       10.42      4.77 o 
  -5   8  11       22.17       19.18      4.01 o 
  -4   8  11       58.97       61.30      4.16 o 
  -3   8  11      157.36      158.97      5.13 o 
  -2   8  11       35.72       34.16      3.12 o 
  -1   8  11       48.28       44.78      3.68 o 
   0   8  11      312.96      297.53      9.13 o 
   1   8  11      150.62      152.48      8.36 o 
   2   8  11       37.25       29.36      4.79 o 
   3   8  11      136.88      146.94      7.33 o 
   4   8  11       57.58       69.42      6.66 o 
   5   8  11       54.55       65.57      7.96 o 
  -6   9  11       31.91       29.83      5.18 o 
  -5   9  11       43.18       50.54      6.03 o 
  -4   9  11       17.16       18.10      3.50 o 
  -3   9  11       65.10       56.19      3.75 o 
  -2   9  11       14.85       13.73      3.06 o 
  -1   9  11      188.51      183.21      6.12 o 
   0   9  11      113.13       99.37      7.43 o 
   1   9  11      118.58      106.76      5.92 o 
   2   9  11      118.39      123.34     14.74 o 
   3   9  11      180.18      182.01      9.92 o 
   4   9  11       47.56       48.34      6.41 o 
   5   9  11       17.20        6.70      7.08 o 
  -6  10  11        2.73        5.17      5.19 o 
  -5  10  11        8.11        3.41      4.31 o 
  -4  10  11       20.39       28.88      4.17 o 
  -3  10  11       12.66        8.11      3.35 o 
  -2  10  11        3.08        1.55      3.27 o 
  -1  10  11       15.93       17.84      3.42 o 
   0  10  11      112.18      120.08     15.32 o 
   1  10  11        7.69        7.13      6.79 o 
   2  10  11       24.92       17.32      7.01 o 
   3  10  11        0.08        6.31      7.66 o 
   4  10  11       56.83       68.81      6.49 o 
  -6  11  11       34.38       37.40      5.78 o 
  -5  11  11       25.40       24.85      4.79 o 
  -4  11  11       86.15       81.78      5.17 o 
  -3  11  11       36.73       37.51      3.75 o 
  -2  11  11      181.04      201.41      6.69 o 
  -1  11  11      188.65      179.33      6.27 o 
   0  11  11       63.38       63.85      8.67 o 
   1  11  11      137.36      137.58      7.00 o 
   2  11  11       24.76        8.28     10.46 o 
   3  11  11       13.95       12.22      5.73 o 
   4  11  11       31.86       40.76      5.99 o 
  -6  12  11       26.44       30.48      8.30 o 
  -5  12  11       14.17        6.63      4.94 o 
  -4  12  11        5.65        1.50      4.19 o 
  -3  12  11       26.27       28.73      3.86 o 
  -2  12  11        9.82        7.76      3.80 o 
  -1  12  11       47.76       61.02      7.49 o 
   0  12  11        9.41       24.77     10.13 o 
   1  12  11      126.25      123.28      7.03 o 
   2  12  11       11.86       21.96      7.22 o 
   3  12  11        1.82        0.46      7.65 o 
   4  12  11       26.17       28.69      6.14 o 
  -5  13  11        3.02        1.02      5.13 o 
  -4  13  11        3.66       -0.49      4.51 o 
  -3  13  11        8.90        6.43      4.49 o 
  -2  13  11       39.91       36.80      5.52 o 
  -1  13  11       60.11       54.26      4.56 o 
   0  13  11       10.79       -0.71      5.12 o 
   1  13  11       21.73       21.20     14.27 o 
   2  13  11       43.47       27.67      7.93 o 
   3  13  11        8.54       19.79      8.30 o 
   4  13  11        1.87        1.08     10.46 o 
  -5  14  11       22.71       17.84      5.58 o 
  -4  14  11       16.46        7.84      4.78 o 
  -3  14  11       35.75       34.84      6.50 o 
  -2  14  11       42.11       36.21      4.63 o 
  -1  14  11        3.78        0.53      4.93 o 
   0  14  11       15.89       13.51      7.58 o 
   1  14  11       34.85       51.66      9.16 o 
   2  14  11       15.69       20.90      8.27 o 
   3  14  11       13.63       21.49      8.79 o 
  -4  15  11       24.48       26.09      6.01 o 
  -3  15  11       37.74       41.62      7.52 o 
  -2  15  11       43.41       45.32      4.93 o 
  -1  15  11       50.26       47.84      6.10 o 
   0  15  11        6.31        1.67      5.79 o 
   1  15  11       26.68       27.92      8.42 o 
   2  15  11        3.06       11.11      8.82 o 
   3  15  11        3.24        2.00     10.96 o 
  -4  16  11       46.18       56.87      8.19 o 
  -3  16  11       50.98       52.95      6.31 o 
  -2  16  11       47.03       46.09      5.32 o 
  -1  16  11        1.19        9.16      5.42 o 
   0  16  11       11.63       17.27      6.66 o 
   1  16  11       31.42       49.26     12.52 o 
   2  16  11       24.97       18.16      9.84 o 
  -3  17  11       22.89       25.68      7.16 o 
  -2  17  11       17.12       18.07      5.38 o 
  -1  17  11       65.10       84.68      7.22 o 
   0  17  11       48.11       47.28      9.94 o 
   1  17  11       10.00        5.98     13.84 o 
  -1  18  11        3.38        0.64      8.17 o 
   0  18  11       90.17      123.00     13.79 o 
  -7   0  12       23.35       32.18      8.39 o 
  -6   0  12       23.37       27.49      7.12 o 
  -5   0  12       42.30       38.66      4.88 o 
  -4   0  12       12.75        9.73      3.86 o 
  -3   0  12       90.31       78.46      4.80 o 
  -2   0  12       16.14       12.97      3.45 o 
  -1   0  12        1.20       -0.65      3.51 o 
   0   0  12      446.80      449.24     13.26 o 
   1   0  12       14.53       12.67      6.96 o 
   2   0  12      435.48      476.98     22.98 o 
   3   0  12       11.26       15.41      9.24 o 
   4   0  12        4.86        0.38      5.96 o 
   5   0  12       13.37        9.55      7.24 o 
  -7   1  12      100.73      122.18      7.91 o 
  -6   1  12       11.45       13.70      4.99 o 
  -5   1  12      131.10      131.38      6.31 o 
  -4   1  12       33.11       25.05      2.98 o 
  -3   1  12       59.71       56.33      4.15 o 
  -2   1  12      324.84      323.36      6.52 o 
  -1   1  12       28.82       31.99      3.39 o 
   0   1  12       80.25       83.36      3.48 o 
   1   1  12      203.15      202.09     15.17 o 
   2   1  12      295.81      295.85     12.14 o 
   3   1  12       30.43       34.62      4.41 o 
   4   1  12       14.21       10.84      4.96 o 
   5   1  12       33.68       33.17      5.50 o 
  -7   2  12        1.49       15.50      6.20 o 
  -6   2  12       54.05       51.10      4.58 o 
  -5   2  12       93.62       92.87      4.24 o 
  -4   2  12      348.27      331.96      7.16 o 
  -3   2  12      127.13      110.53      3.88 o 
  -2   2  12       10.12        7.35      2.31 o 
  -1   2  12      355.11      380.72      8.52 o 
   0   2  12        2.25       -1.37      2.95 o 
   1   2  12      443.71      464.86     16.82 o 
   2   2  12       70.14       62.49      5.15 o 
   3   2  12       66.44       62.97      5.47 o 
   4   2  12       14.90       15.83      5.05 o 
   5   2  12        3.28        5.19      5.03 o 
  -7   3  12       52.48       74.39      7.10 o 
  -6   3  12        4.77       11.54      5.66 o 
  -5   3  12       14.79       15.59      3.22 o 
  -4   3  12       46.13       44.73      3.18 o 
  -3   3  12      305.15      328.84      6.80 o 
  -2   3  12       25.88       26.64      3.32 o 
  -1   3  12      132.92      136.14      4.29 o 
   0   3  12       24.94       18.58      6.34 o 
   1   3  12       23.13       15.65      6.15 o 
   2   3  12       14.53        2.89      4.38 o 
   3   3  12       33.01       34.17      4.99 o 
   4   3  12        0.09        4.64      4.86 o 
   5   3  12       66.74       79.41      6.08 o 
  -7   4  12        2.77       11.19      6.49 o 
  -6   4  12       15.51       13.26      4.57 o 
  -5   4  12       28.99       29.12      3.57 o 
  -4   4  12       89.52       80.38      4.60 o 
  -3   4  12       83.41       66.21      3.27 o 
  -2   4  12       26.59       29.69      3.09 o 
  -1   4  12       46.55       41.99      3.01 o 
   0   4  12       52.81       44.16      4.01 o 
   1   4  12       33.32       36.99      4.64 o 
   2   4  12       14.91       19.97      6.56 o 
   3   4  12      239.60      263.29      8.04 o 
   4   4  12       38.18       39.06      5.91 o 
   5   4  12       44.30       35.26      6.57 o 
  -7   5  12        7.38       16.74      7.97 o 
  -6   5  12        8.73        8.90      4.55 o 
  -5   5  12        2.93       13.32      4.06 o 
  -4   5  12       65.22       57.97      3.31 o 
  -3   5  12       28.47       23.06      2.75 o 
  -2   5  12      365.60      328.16      7.32 o 
  -1   5  12       11.97        4.77      3.00 o 
   0   5  12      551.49      591.77     14.42 o 
   1   5  12      124.79      126.64      6.55 o 
   2   5  12      180.98      202.58     24.05 o 
   3   5  12       22.77       25.57      4.44 o 
   4   5  12        8.28       11.15      4.96 o 
   5   5  12        5.11       11.66      5.47 o 
  -7   6  12        0.77       14.42     10.76 o 
  -6   6  12        7.19        9.91      4.67 o 
  -5   6  12       36.15       39.86      4.56 o 
  -4   6  12       28.04       30.54      3.50 o 
  -3   6  12       48.40       50.41      3.43 o 
  -2   6  12       34.34       24.09      3.45 o 
  -1   6  12       50.82       52.17      3.79 o 
   0   6  12      205.19      218.99     12.25 o 
   1   6  12      125.45      140.37      8.29 o 
   2   6  12       98.96      121.70      7.96 o 
   3   6  12        3.51       -2.70      8.38 o 
   4   6  12       19.86       13.01      5.18 o 
   5   6  12       23.49       10.38      6.50 o 
  -6   7  12       11.85        9.87      5.06 o 
  -5   7  12       12.25       15.37      4.16 o 
  -4   7  12       22.26       16.28      3.46 o 
  -3   7  12       29.12       28.83      3.27 o 
  -2   7  12       24.41       23.29      2.98 o 
  -1   7  12       44.56       40.46      4.05 o 
   0   7  12      228.93      207.29      7.54 o 
   1   7  12       83.13       79.05      5.33 o 
   2   7  12      197.70      180.39      7.43 o 
   3   7  12      106.88      122.92     15.87 o 
   4   7  12       24.37       24.71      6.21 o 
   5   7  12       12.87       10.59      7.99 o 
  -6   8  12        9.56        9.01      5.11 o 
  -5   8  12       21.35       17.63      4.47 o 
  -4   8  12      188.76      189.97      6.01 o 
  -3   8  12       90.52      110.76      4.61 o 
  -2   8  12      127.60      115.89      5.15 o 
  -1   8  12        5.55        3.84      3.21 o 
   0   8  12       43.51       43.47      4.59 o 
   1   8  12        5.85        5.45      5.52 o 
   2   8  12        2.47        2.00      6.33 o 
   3   8  12        9.56        7.86      9.78 o 
   4   8  12      171.84      230.39     15.04 o 
  -6   9  12       10.23       17.26      5.32 o 
  -5   9  12       36.97       39.61      4.90 o 
  -4   9  12       11.17       12.11      3.68 o 
  -3   9  12       71.04       65.62      6.26 o 
  -2   9  12        0.63       -0.91      3.36 o 
  -1   9  12       75.39       75.98      4.73 o 
   0   9  12       26.31       31.08     10.76 o 
   1   9  12        6.60        4.99      5.56 o 
   2   9  12       74.93       78.11      7.49 o 
   3   9  12        7.69       11.23      5.81 o 
   4   9  12       17.11       29.23      5.75 o 
  -6  10  12       27.86       42.78      7.38 o 
  -5  10  12       22.66       23.87      4.70 o 
  -4  10  12       75.44       68.86      4.89 o 
  -3  10  12       31.84       30.55      3.77 o 
  -2  10  12       62.81       57.23      4.37 o 
  -1  10  12      171.55      161.35      7.27 o 
   0  10  12       38.01       41.20      4.82 o 
   1  10  12       90.50       98.38      8.13 o 
   2  10  12       91.14      126.86      9.21 o 
   3  10  12       69.93       72.97      8.78 o 
   4  10  12        1.83       -0.09     11.24 o 
  -5  11  12        9.84        5.07      4.85 o 
  -4  11  12       31.10       37.69      4.81 o 
  -3  11  12       86.14       88.40      5.30 o 
  -2  11  12       11.83        9.66      3.83 o 
  -1  11  12        4.42        7.33      4.29 o 
   0  11  12       50.68       40.38      5.09 o 
   1  11  12      133.09      145.35      9.27 o 
   2  11  12        6.65        4.10      7.37 o 
   3  11  12       17.68       13.62      8.17 o 
   4  11  12       11.05       18.70      9.27 o 
  -5  12  12       19.38       21.86      5.42 o 
  -4  12  12       22.20       19.06      4.70 o 
  -3  12  12       26.23       19.31      4.37 o 
  -2  12  12      130.29      133.96      5.95 o 
  -1  12  12       39.56       37.54      5.02 o 
   0  12  12       31.73       45.77      8.31 o 
   1  12  12       22.71       19.67     12.42 o 
   2  12  12        6.17        4.84      7.71 o 
   3  12  12       10.54       25.46      8.67 o 
  -5  13  12       14.06       23.39      6.49 o 
  -4  13  12        2.43        1.73      4.69 o 
  -3  13  12       44.05       39.51      4.81 o 
  -2  13  12       11.28       13.60      4.24 o 
  -1  13  12       17.66       27.66      5.10 o 
   0  13  12       33.87       42.75      7.71 o 
   1  13  12        3.14       28.99     12.52 o 
   2  13  12       15.26       33.49      8.88 o 
   3  13  12       30.20       43.89     16.37 o 
  -4  14  12       19.84       18.80      5.81 o 
  -3  14  12       19.65       19.53      4.89 o 
  -2  14  12        5.72       10.16      4.26 o 
  -1  14  12       37.99       40.06      5.65 o 
   0  14  12       37.67       34.88      7.64 o 
   1  14  12       41.27       52.81     14.02 o 
   2  14  12        9.89       17.50      9.15 o 
  -4  15  12       46.18       58.42     12.77 o 
  -3  15  12        4.84        1.96      6.59 o 
  -2  15  12       56.48       77.03      7.96 o 
  -1  15  12       28.06       42.10      5.94 o 
   0  15  12       60.87       72.18      8.80 o 
   1  15  12       13.37        7.71     13.62 o 
   2  15  12       34.05       40.85     13.52 o 
  -3  16  12       15.16       30.14     10.66 o 
  -2  16  12       59.13       69.64      7.01 o 
  -1  16  12        4.73       17.35      6.04 o 
   0  16  12       16.69       35.34     14.27 o 
  -1  17  12        6.58       12.04     12.36 o 
  -7   0  13        0.12        9.06     15.12 o 
  -6   0  13       38.98       44.59      7.73 o 
  -5   0  13       25.60       30.56     11.09 o 
  -4   0  13       29.99       24.23     11.69 o 
  -3   0  13      126.69      119.73     12.29 o 
  -2   0  13       17.40        7.72      3.57 o 
  -1   0  13      215.04      210.06      8.47 o 
   0   0  13      407.97      454.00     21.23 o 
   1   0  13       28.90       38.65      8.06 o 
   2   0  13       99.64      101.22     11.26 o 
   3   0  13        8.16        7.66     10.76 o 
   4   0  13        0.00        2.04      6.61 o 
   5   0  13        7.28        9.00     15.49 o 
  -7   1  13       32.58       43.95     16.07 o 
  -6   1  13        6.29        8.58      4.32 o 
  -5   1  13       22.11       28.74      3.52 o 
  -4   1  13        4.77        2.51      3.81 o 
  -3   1  13        9.18        7.50      2.60 o 
  -2   1  13       13.60        7.63      2.47 o 
  -1   1  13       92.54       86.32      4.01 o 
   0   1  13        5.65       -1.27      2.83 o 
   1   1  13       83.72       83.81      5.46 o 
   2   1  13       26.03       28.25      6.70 o 
   3   1  13       38.27       21.63     11.56 o 
   4   1  13        5.76       -1.51      5.32 o 
   5   1  13       28.96       31.74      6.72 o 
  -6   2  13        7.65        7.71      4.59 o 
  -5   2  13       35.12       35.63      4.29 o 
  -4   2  13       84.33       81.67      3.91 o 
  -3   2  13      138.82      126.16      4.58 o 
  -2   2  13       83.57       88.31      5.90 o 
  -1   2  13      330.33      339.76      8.04 o 
   0   2  13      115.39       94.59      4.99 o 
   1   2  13       44.79       43.77      4.66 o 
   2   2  13       15.29       17.15      6.36 o 
   3   2  13       36.92       31.59     11.81 o 
   4   2  13        9.81        4.43      6.01 o 
  -6   3  13       10.58       20.64      5.91 o 
  -5   3  13        3.86        5.12      3.46 o 
  -4   3  13      127.28      116.04      4.70 o 
  -3   3  13      338.52      309.63      6.70 o 
  -2   3  13      176.04      162.40      8.44 o 
  -1   3  13      340.25      342.18      7.44 o 
   0   3  13       78.11       65.10      4.57 o 
   1   3  13       61.96       62.85      7.18 o 
   2   3  13       11.11        4.06      6.21 o 
   3   3  13       74.21       89.86     13.97 o 
   4   3  13        2.98        7.03      6.96 o 
  -6   4  13       19.19       23.30      6.30 o 
  -5   4  13        6.92       10.74      3.65 o 
  -4   4  13       11.12       13.09      3.29 o 
  -3   4  13       10.34       13.61      4.20 o 
  -2   4  13       30.30       28.95      4.73 o 
  -1   4  13      190.26      211.12      7.29 o 
   0   4  13       52.70       45.22      4.29 o 
   1   4  13       61.76       56.03      6.57 o 
   2   4  13      144.02      147.89     11.18 o 
   3   4  13       17.44       21.90      5.58 o 
   4   4  13       23.00       24.25      7.20 o 
  -6   5  13        6.36       12.00      4.99 o 
  -5   5  13       17.39       15.29      3.84 o 
  -4   5  13       24.47       26.58      3.17 o 
  -3   5  13        9.95        7.86      2.74 o 
  -2   5  13       26.04       25.85      3.03 o 
  -1   5  13       25.59       24.66      3.93 o 
   0   5  13       87.13       78.87      8.12 o 
   1   5  13      103.33       93.48      5.46 o 
   2   5  13      110.93      107.95      6.54 o 
   3   5  13       22.76       18.59      5.73 o 
   4   5  13        9.09        7.48      6.76 o 
  -6   6  13       35.00       34.63      5.39 o 
  -5   6  13       40.16       47.12      4.79 o 
  -4   6  13        5.90        2.30      3.35 o 
  -3   6  13       53.09       47.02      3.57 o 
  -2   6  13       13.64       14.32      3.05 o 
  -1   6  13       68.08       63.12      5.88 o 
   0   6  13       40.11       30.50      5.86 o 
   1   6  13        8.17        8.49      4.14 o 
   2   6  13       42.58       48.90      6.96 o 
   3   6  13       35.25       35.82      7.99 o 
   4   6  13       36.91       55.57     10.26 o 
  -6   7  13       13.65       33.91      5.52 o 
  -5   7  13        4.88        3.73      4.70 o 
  -4   7  13        9.63        7.45      3.55 o 
  -3   7  13       27.29       23.88      4.91 o 
  -2   7  13       23.60       23.02      4.95 o 
  -1   7  13       31.43       29.98      5.21 o 
   0   7  13       52.22       48.11      4.70 o 
   1   7  13       19.25       24.11      5.73 o 
   2   7  13       52.69       69.48     12.77 o 
   3   7  13       23.58       22.71     11.29 o 
   4   7  13        8.23       16.47     10.24 o 
  -6   8  13       22.63       21.10      8.15 o 
  -5   8  13       11.35       13.57      4.72 o 
  -4   8  13       51.12       47.02      4.16 o 
  -3   8  13       34.40       26.38      3.54 o 
  -2   8  13       24.97       21.95      3.90 o 
  -1   8  13       18.43       10.47      4.23 o 
   0   8  13       44.70       50.43      6.15 o 
   1   8  13       43.27       49.44      5.32 o 
   2   8  13       13.65       21.73     12.42 o 
   3   8  13       49.35       67.62     12.94 o 
   4   8  13        0.01       -9.71      9.71 o 
  -5   9  13        0.35        1.58      4.66 o 
  -4   9  13        3.38        2.60      3.81 o 
  -3   9  13        4.81        3.77      4.74 o 
  -2   9  13        6.42       -0.78      3.62 o 
  -1   9  13        4.51        9.69      4.16 o 
   0   9  13       64.97       57.58      5.23 o 
   1   9  13       26.39       39.22      6.32 o 
   2   9  13       20.82       27.93     12.36 o 
   3   9  13       20.05       26.65     11.44 o 
  -5  10  13        5.88       -3.12      4.95 o 
  -4  10  13       52.86       51.50      4.63 o 
  -3  10  13       58.29       69.78      5.09 o 
  -2  10  13      113.24      131.14      5.89 o 
  -1  10  13      120.15      121.70      6.47 o 
   0  10  13       38.75       42.11      5.09 o 
   1  10  13       27.29       28.91      7.18 o 
   2  10  13       26.03       25.58     13.37 o 
   3  10  13        4.32        8.09      9.09 o 
  -5  11  13       31.72       35.68      5.66 o 
  -4  11  13       16.96       13.93      4.67 o 
  -3  11  13       36.08       29.67      4.58 o 
  -2  11  13        2.00        3.71      4.25 o 
  -1  11  13       39.15       34.99      8.22 o 
   0  11  13       15.27       12.97      4.98 o 
   1  11  13       18.55       16.77     11.11 o 
   2  11  13       23.09       21.03     12.52 o 
   3  11  13       66.07       71.98      9.81 o 
  -4  12  13       12.51       14.90      5.53 o 
  -3  12  13      104.54      108.11      6.13 o 
  -2  12  13        5.32        9.07      4.25 o 
  -1  12  13        7.87       10.31      4.97 o 
   0  12  13       10.18       14.89      6.10 o 
   1  12  13       12.34       17.02     12.57 o 
   2  12  13       19.73        8.86     14.22 o 
  -4  13  13        4.50       17.57      5.72 o 
  -3  13  13       26.52       27.60      6.07 o 
  -2  13  13       69.44       75.18      5.48 o 
  -1  13  13       34.52       35.02      5.53 o 
   0  13  13        8.39       11.92      5.48 o 
   1  13  13        7.27        7.11     12.97 o 
   2  13  13       30.84       32.04     15.32 o 
  -3  14  13      102.44      122.43     10.09 o 
  -2  14  13        6.77        4.44      4.87 o 
  -1  14  13       17.46       20.36      5.61 o 
   0  14  13        4.45        9.74      7.38 o 
   1  14  13       15.25       22.68     13.77 o 
  -2  15  13       50.23       48.58      5.76 o 
  -1  15  13       16.85       24.26      6.26 o 
   0  15  13       80.45      111.83     10.61 o 
  -6   0  14        4.57        9.81      5.84 o 
  -5   0  14        7.16        0.86      4.83 o 
  -4   0  14       47.79       56.65      5.24 o 
  -3   0  14        8.19        1.53      4.66 o 
  -2   0  14       70.08       65.39      4.87 o 
  -1   0  14        4.27        6.92      5.98 o 
   0   0  14        2.11        5.16      4.85 o 
   1   0  14       97.76       76.39      9.91 o 
   2   0  14      103.86       99.67     12.21 o 
   3   0  14        1.02       -9.01     11.56 o 
   4   0  14       29.46       23.53     10.86 o 
  -6   1  14        0.09        0.36      4.86 o 
  -5   1  14       27.19       30.77      3.74 o 
  -4   1  14       18.08       20.30      3.30 o 
  -3   1  14       22.14       23.76      3.18 o 
  -2   1  14       61.24       54.69      3.54 o 
  -1   1  14       46.64       44.28      4.73 o 
   0   1  14       32.66       34.23      5.73 o 
   1   1  14       23.49        8.87     10.19 o 
   2   1  14       58.85       54.77      7.63 o 
   3   1  14       10.74       14.32     12.21 o 
   4   1  14        0.57        0.65     10.66 o 
  -6   2  14        3.77       -2.03      7.20 o 
  -5   2  14       27.96       32.35      4.07 o 
  -4   2  14       54.84       56.17      3.72 o 
  -3   2  14       65.10       63.53      3.55 o 
  -2   2  14      145.08      150.62      4.93 o 
  -1   2  14      158.69      150.10      6.45 o 
   0   2  14      107.97      114.49      7.71 o 
   1   2  14       93.23       84.99      8.60 o 
   2   2  14        9.13        2.36      6.81 o 
   3   2  14       63.60       66.23     13.67 o 
   4   2  14       13.68       14.62     11.06 o 
  -6   3  14        6.01       10.00      8.19 o 
  -5   3  14        2.53        6.93      3.90 o 
  -4   3  14       40.92       43.88      3.92 o 
  -3   3  14       15.18       18.35      4.06 o 
  -2   3  14       36.54       32.33      3.76 o 
  -1   3  14       92.16       71.74      4.87 o 
   0   3  14        5.74       -3.70      3.70 o 
   1   3  14        6.44        5.48      4.45 o 
   2   3  14       24.94       27.59      7.26 o 
   3   3  14       28.22       30.09     13.22 o 
   4   3  14       15.25        4.05     11.31 o 
  -6   4  14       12.55       16.78      7.43 o 
  -5   4  14        3.27        8.43      3.92 o 
  -4   4  14        1.83       -1.69      3.38 o 
  -3   4  14       14.33       13.33      4.81 o 
  -2   4  14       27.38       32.46      4.83 o 
  -1   4  14       95.72       94.64      6.34 o 
   0   4  14       12.49       10.03      3.99 o 
   1   4  14       41.11       42.43      8.11 o 
   2   4  14        0.09       -3.10      6.56 o 
   3   4  14       16.87       19.48      7.82 o 
   4   4  14       30.02       26.23     11.56 o 
  -6   5  14        3.12       -2.07      6.47 o 
  -5   5  14       10.51       15.10      3.76 o 
  -4   5  14       19.92       10.32      3.55 o 
  -3   5  14        9.39        9.23      3.33 o 
  -2   5  14        3.31        5.63      3.50 o 
  -1   5  14        2.95       -3.76      3.76 o 
   0   5  14       29.43       27.59      4.40 o 
   1   5  14       27.76       31.31     15.52 o 
   2   5  14       22.49       29.50      7.37 o 
   3   5  14        5.42       -6.61     13.37 o 
  -6   6  14        6.98       15.62      7.68 o 
  -5   6  14       10.02       15.89      5.28 o 
  -4   6  14        0.49        1.85      3.59 o 
  -3   6  14       62.58       63.92      4.13 o 
  -2   6  14       92.39       88.13      4.96 o 
  -1   6  14       92.69       85.97      9.16 o 
   0   6  14       23.76       20.55      4.39 o 
   1   6  14       18.31       21.39      4.69 o 
   2   6  14       20.17       16.02     12.21 o 
   3   6  14        6.94       12.57     14.22 o 
  -5   7  14        3.57        1.51      4.62 o 
  -4   7  14       27.01       29.70      4.12 o 
  -3   7  14        8.72       11.29      3.45 o 
  -2   7  14       49.85       42.76      4.24 o 
  -1   7  14        5.34        6.03      4.29 o 
   0   7  14        6.70        8.89      4.34 o 
   1   7  14       53.24       46.92      5.38 o 
   2   7  14       57.52       81.05     13.37 o 
   3   7  14        0.37      -12.82     14.07 o 
  -5   8  14       16.60       23.07      5.19 o 
  -4   8  14       13.47       21.44      4.15 o 
  -3   8  14       35.49       26.26      4.81 o 
  -2   8  14        4.36       -3.84      3.84 o 
  -1   8  14        9.51       10.77      4.46 o 
   0   8  14       31.38       30.97      4.85 o 
   1   8  14        0.73        6.26      4.94 o 
   2   8  14        3.75       15.07     13.52 o 
   3   8  14       19.00       15.92     15.67 o 
  -5   9  14       14.53       13.88      5.24 o 
  -4   9  14        6.87        3.19      4.15 o 
  -3   9  14       39.77       45.91      6.18 o 
  -2   9  14        7.51        8.59      5.01 o 
  -1   9  14        4.07        8.55      4.61 o 
   0   9  14       25.35       28.00      5.05 o 
   1   9  14        8.54       16.36      5.34 o 
   2   9  14        5.43       30.64     13.42 o 
   3   9  14       11.13        5.16     15.92 o 
  -4  10  14        9.00        7.99      5.13 o 
  -3  10  14       14.52       24.49      7.68 o 
  -2  10  14        6.83        7.07      5.33 o 
  -1  10  14        3.14        3.15      6.35 o 
   0  10  14       24.77       37.27      6.05 o 
   1  10  14        1.77        7.26      5.42 o 
   2  10  14        5.97        3.00     12.92 o 
  -4  11  14        4.57        4.82      6.77 o 
  -3  11  14        1.63        3.68      4.55 o 
  -2  11  14       19.00       25.57      4.65 o 
  -1  11  14        6.42        4.51      5.97 o 
   0  11  14       17.58       11.50      5.55 o 
   1  11  14       18.91       32.97      8.46 o 
   2  11  14       33.97       55.92     16.02 o 
  -3  12  14       52.77       63.93      5.61 o 
  -2  12  14       21.06       23.33      4.87 o 
  -1  12  14       37.56       41.52      5.93 o 
   0  12  14        3.56        6.92      5.57 o 
   1  12  14       16.63       15.56      8.44 o 
  -3  13  14       75.21       90.35      9.78 o 
  -2  13  14       29.74       32.10      5.25 o 
  -1  13  14        9.36        7.96      9.83 o 
   0  13  14        0.64        3.33      5.82 o 
   1  13  14       30.88       50.81     10.61 o 
  -2  14  14       53.56       56.78      7.36 o 
  -1  14  14       48.38       65.08      6.89 o 
  -5   0  15        2.75        6.07     16.87 o 
  -4   0  15        0.00        2.74      7.21 o 
  -3   0  15        0.40       -3.22      4.16 o 
  -2   0  15        0.53       -1.29      4.80 o 
  -1   0  15       41.25       24.08      7.36 o 
   0   0  15      102.83      101.70      7.76 o 
   1   0  15       27.20       17.47      9.61 o 
   2   0  15        3.07        0.40     10.86 o 
  -5   1  15        0.97        5.97      5.43 o 
  -4   1  15       10.90       10.70      3.42 o 
  -3   1  15       43.41       39.76      5.59 o 
  -2   1  15       13.69       11.48      3.59 o 
  -1   1  15        2.39        3.47      3.60 o 
   0   1  15      140.54      145.97      7.20 o 
   1   1  15      151.58      156.79      9.64 o 
   2   1  15       27.83       22.83      7.99 o 
   3   1  15       55.50       58.77     14.92 o 
  -5   2  15        2.01       10.16      6.88 o 
  -4   2  15        0.13        2.98      3.61 o 
  -3   2  15       26.27       27.61      3.33 o 
  -2   2  15       59.16       57.12      3.78 o 
  -1   2  15       42.25       45.06      4.15 o 
   0   2  15       33.13       30.62      6.16 o 
   1   2  15       12.10       10.65      6.37 o 
   2   2  15       27.01       31.41      7.76 o 
   3   2  15        4.17      -13.92     13.92 o 
  -5   3  15       13.81       18.71      4.34 o 
  -4   3  15        2.09        6.08      3.65 o 
  -3   3  15       41.46       44.20      3.58 o 
  -2   3  15       23.10       25.19      3.87 o 
  -1   3  15       49.31       54.57      4.87 o 
   0   3  15        8.82       10.31      6.48 o 
   1   3  15       39.48       41.39      5.73 o 
   2   3  15       13.63        0.45      7.79 o 
   3   3  15        3.72       -2.45     13.97 o 
  -5   4  15       49.18       57.53      6.11 o 
  -4   4  15       20.08       28.84      3.72 o 
  -3   4  15       27.80       27.81      3.36 o 
  -2   4  15        7.18        5.61      4.00 o 
  -1   4  15        5.50        4.11      4.21 o 
   0   4  15        1.08        2.03      4.36 o 
   1   4  15        4.24       -1.71      6.29 o 
   2   4  15       17.16      -11.31     11.46 o 
   3   4  15       14.78       20.42     14.47 o 
  -5   5  15       19.98       20.30      4.11 o 
  -4   5  15        4.93       -1.72      3.86 o 
  -3   5  15       14.17        9.08      5.27 o 
  -2   5  15        1.71        4.27      3.88 o 
  -1   5  15       22.45       24.96      4.72 o 
   0   5  15       25.52       25.29      4.71 o 
   1   5  15       21.15       32.73     11.49 o 
   2   5  15        0.39        5.91     12.36 o 
   3   5  15        6.16       -6.66     15.87 o 
  -5   6  15        3.17       -0.07      4.59 o 
  -4   6  15        4.24        3.29      4.02 o 
  -3   6  15       60.84       72.38      5.18 o 
  -2   6  15        4.16        5.88      3.93 o 
  -1   6  15        3.01       -4.46      4.46 o 
   0   6  15       71.46       76.61      5.92 o 
   1   6  15        0.04       -2.37      6.83 o 
   2   6  15        3.13       -6.06     12.82 o 
   3   6  15        2.43       -3.75     15.07 o 
  -5   7  15       26.21       35.72      8.05 o 
  -4   7  15        1.50        4.90      4.12 o 
  -3   7  15        9.88        6.24      4.54 o 
  -2   7  15       18.81       18.25      4.29 o 
  -1   7  15       45.61       56.07      5.47 o 
   0   7  15       21.90       13.56      4.99 o 
   1   7  15        3.23       -4.69      7.04 o 
   2   7  15       17.45       31.99     13.92 o 
  -4   8  15       20.68       24.47      4.59 o 
  -3   8  15        0.15        3.05      4.27 o 
  -2   8  15        5.34        4.05      4.27 o 
  -1   8  15       19.37       17.16      4.95 o 
   0   8  15        6.49        8.88      5.20 o 
   1   8  15        2.61       -3.61      5.24 o 
   2   8  15        4.33        4.56     14.17 o 
  -4   9  15       15.03       13.38      7.32 o 
  -3   9  15       17.81       17.54      4.79 o 
  -2   9  15        6.09        7.27      4.49 o 
  -1   9  15        8.71       17.23      6.55 o 
   0   9  15       48.07       58.74      6.01 o 
   1   9  15       25.42       36.19      6.19 o 
   2   9  15        2.71      -14.22     14.22 o 
  -4  10  15        9.68        7.11     12.92 o 
  -3  10  15       14.45        9.35      4.84 o 
  -2  10  15        6.28        6.31      5.89 o 
  -1  10  15        3.86       -1.68      6.39 o 
   0  10  15       20.02       31.21      5.86 o 
   1  10  15        7.65        6.90      8.59 o 
  -3  11  15       18.51       15.62     12.26 o 
  -2  11  15       12.63       19.64      4.96 o 
  -1  11  15       37.96       45.66      7.92 o 
   0  11  15        8.79       16.06      5.94 o 
   1  11  15       26.88       17.77      9.56 o 
  -2  12  15       23.58       26.12      8.55 o 
  -1  12  15       92.58      125.01      7.95 o 
   0  12  15       40.26       48.55     10.69 o 
  -5   0  16       11.66        6.77     16.02 o 
  -4   0  16       15.16       18.76      5.39 o 
  -3   0  16        1.55        4.11      4.71 o 
  -2   0  16        7.26        3.39      5.35 o 
  -1   0  16        9.87       19.02      6.27 o 
   0   0  16       39.12       35.09      9.41 o 
   1   0  16       10.45        7.96     10.31 o 
   2   0  16        8.63        7.46     12.06 o 
  -5   1  16       12.62       17.52      5.40 o 
  -4   1  16        4.86        6.43      3.97 o 
  -3   1  16        1.82        7.17      3.64 o 
  -2   1  16       33.27       31.41      4.91 o 
  -1   1  16       35.83       43.67      5.45 o 
   0   1  16       63.79       65.03      6.09 o 
   1   1  16        8.13       13.15     11.59 o 
   2   1  16       13.90       11.03      8.99 o 
  -5   2  16        8.45       14.75      5.37 o 
  -4   2  16       29.00       38.41      5.14 o 
  -3   2  16        6.19        1.88      4.28 o 
  -2   2  16        0.24       -3.82      3.82 o 
  -1   2  16        6.73       -1.02      6.15 o 
   0   2  16       72.49       79.21      6.46 o 
   1   2  16        1.79        1.98      7.37 o 
   2   2  16        4.38        8.64      8.48 o 
  -4   3  16       15.35       19.72      3.86 o 
  -3   3  16        3.59        1.35      3.52 o 
  -2   3  16       61.23       79.64      7.72 o 
  -1   3  16       21.73       21.65      5.23 o 
   0   3  16       43.73       53.14      7.45 o 
   1   3  16       10.12       12.27      5.91 o 
   2   3  16       17.54       34.99     13.67 o 
  -4   4  16        1.88        0.23      4.10 o 
  -3   4  16       24.58       16.54      4.50 o 
  -2   4  16       13.75       19.99      6.68 o 
  -1   4  16       24.27       19.35      4.78 o 
   0   4  16       46.85       55.08      7.81 o 
   1   4  16       12.50       10.41      5.89 o 
   2   4  16        0.69       -8.31     13.62 o 
  -4   5  16       52.65       67.85      5.03 o 
  -3   5  16       23.22       28.42      4.73 o 
  -2   5  16       25.26       20.40      4.94 o 
  -1   5  16        3.51       -2.56      4.74 o 
   0   5  16        2.59        0.81      6.85 o 
   1   5  16        6.22        8.49      5.98 o 
   2   5  16       15.62       27.03     14.32 o 
  -4   6  16       16.73       16.06      4.64 o 
  -3   6  16        3.82       11.79      4.60 o 
  -2   6  16        1.74       -3.58      4.73 o 
  -1   6  16        3.10       -0.21      5.00 o 
   0   6  16       14.18       22.69      7.36 o 
   1   6  16       14.63       11.57      7.79 o 
  -4   7  16        9.75       32.69     11.86 o 
  -3   7  16        0.06       -0.67      4.71 o 
  -2   7  16       12.93       12.33      5.11 o 
  -1   7  16       42.43       39.39      5.63 o 
   0   7  16       11.22       15.97      5.52 o 
   1   7  16       14.06       32.60     16.85 o 
  -3   8  16       37.18       36.39      5.37 o 
  -2   8  16       18.68       16.91      5.47 o 
  -1   8  16        0.02       -3.06      5.35 o 
   0   8  16        8.97        6.37      5.64 o 
   1   8  16        1.99        7.96     10.76 o 
  -3   9  16       26.21       50.41     13.67 o 
  -2   9  16       43.37       50.93      6.28 o 
  -1   9  16        9.14        9.18      5.63 o 
   0   9  16       20.23       19.73      6.90 o 
  -2  10  16       66.30       71.69     10.21 o 
  -1  10  16       48.99       64.74      8.13 o 
  -4   0  17        3.27        6.31     10.31 o 
  -3   0  17       13.98       19.55      6.81 o 
  -2   0  17        0.09       -2.80      8.81 o 
  -1   0  17        0.02       -3.23      6.61 o 
   0   0  17       22.09       19.32     10.61 o 
   1   0  17        2.20        9.16     11.66 o 
  -3   1  17       17.39       24.29      4.59 o 
  -2   1  17       35.75       55.54      6.21 o 
  -1   1  17        8.75       19.86      5.62 o 
   0   1  17       16.10       11.83      7.63 o 
   1   1  17       12.96       21.22      8.67 o 
  -3   2  17        1.02       -4.09      4.09 o 
  -2   2  17       19.41       18.31      4.64 o 
  -1   2  17        8.33        7.75      6.84 o 
   0   2  17       13.41       12.31      5.91 o 
   1   2  17       11.12       25.31      8.92 o 
  -3   3  17       12.98       14.23      4.44 o 
  -2   3  17        8.87       14.14      5.23 o 
  -1   3  17       30.69       37.82      7.61 o 
   0   3  17       20.20       25.95      9.16 o 
   1   3  17       10.01        1.52     21.03 o 
  -3   4  17       33.53       40.48      5.61 o 
  -2   4  17       17.23       18.46      5.68 o 
  -1   4  17       28.75       36.54     13.32 o 
   0   4  17       20.40       21.64      8.21 o 
  -3   5  17       21.14       36.43      6.27 o 
  -2   5  17       41.18       56.59      6.03 o 
  -1   5  17       25.03       39.95      6.14 o 
   0   5  17       17.19       14.82      7.96 o 
  -2   6  17       50.69       50.31      9.11 o 
  -1   6  17       32.35       33.59      6.83 o 
   0   6  17       23.57       34.99     11.51 o 
                                                 
